# Supplementary material for: 4-Benz­yloxy-2-bromo-1-meth­oxy­benzene
Source: Acta Crystallogr Sect E Struct Rep Online. 2011 Aug 11;67(Pt 9):o2330. doi: 10.1107/S1600536811031989 (PMC3200816; doi:10.1107/S1600536811031989)
Supplement: Supplementary file 2 [file e-67-o2330-Isup2.hkl]

# 
# h,k,l, Fc-squared, Fo-squared, sigma(Fo-squared) and status flag 
# 
data_I
_shelx_title ' 1107s3gf1 in P21/c ' 
_shelx_refln_list_code          4 
_shelx_F_calc_maximum      149.74 
_exptl_crystal_F_000       592.00 
_reflns_d_resolution_high  0.8003 
 
loop_ 
 _symmetry_equiv_pos_as_xyz 
 'x, y, z' 
 '-x, y+1/2, -z+1/2' 
 '-x, -y, -z' 
 'x, -y-1/2, z-1/2' 
 
_cell_length_a     6.1415 
_cell_length_b     8.2635 
_cell_length_c    25.2869 
_cell_angle_alpha  90.000 
_cell_angle_beta   94.401 
_cell_angle_gamma  90.000 
 
_shelx_F_squared_multiplier     1.000 
 
loop_ 
 _refln_index_h 
 _refln_index_k 
 _refln_index_l 
 _refln_F_squared_calc 
 _refln_F_squared_meas 
 _refln_F_squared_sigma 
 _refln_observed_status 
  -7   0 -10      105.00       74.86     68.52 o 
  -7   0  -8       38.53        9.32     51.91 o 
  -7   0  -6       49.72       76.17     50.52 o 
  -7   0  -4       71.96       66.22     36.90 o 
  -7   0  -2       39.83       42.24     57.19 o 
  -7   0   0        9.09       15.33     37.91 o 
  -7   0   2       11.25       28.52     40.36 o 
  -7   0   4       18.29       25.54     39.91 o 
  -7   0   6       81.81      111.35     38.96 o 
  -7   0   8      139.44      143.93     33.35 o 
  -7   0  10       88.15      119.60     38.26 o 
  -7   0  12       41.33       66.58     39.12 o 
  -7   0  14       77.91       31.19     62.55 o 
  -7   1 -10        8.23       -3.39     43.55 o 
  -7  -1  -9        9.25       29.31     41.88 o 
  -7  -1  -8       11.82       38.21     40.30 o 
  -7   1  -7       24.17       17.45     40.81 o 
  -7   1  -6       47.87       -6.13     44.97 o 
  -7  -1  -5       34.77       27.47     34.65 o 
  -7   1  -4       74.66       74.62     36.73 o 
  -7   1  -3       85.89      108.77     38.15 o 
  -7   1  -2       16.32       39.09     30.46 o 
  -7   1  -1       39.99       34.48     32.86 o 
  -7   1   0       81.27      106.25     31.76 o 
  -7   1   1       22.95       43.62     31.01 o 
  -7   1   2       69.39      107.75     32.00 o 
  -7   1   3       31.09       48.38     33.13 o 
  -7  -1   4       83.64       87.26     28.96 o 
  -7   1   5       20.36       47.72     30.38 o 
  -7  -1   6       30.06       57.93     28.95 o 
  -7   1   7       41.39       51.60     29.25 o 
  -7  -1   8       36.23       62.70     29.31 o 
  -7  -1   9       16.83       32.92     39.33 o 
  -7  -1  10       25.45       53.19     35.30 o 
  -7  -1  11       18.04       22.36     31.99 o 
  -7  -1  12       14.52        4.64     42.68 o 
  -7  -1  13        7.99       16.16     38.13 o 
  -7  -1  14        6.16       11.30     32.36 o 
  -7  -2  -9       68.31       77.62     39.40 o 
  -7  -2  -8        1.36       31.44     41.67 o 
  -7  -2  -7       80.51       97.97     39.62 o 
  -7  -2  -6        6.70       32.34     42.81 o 
  -7   2  -5       39.13       51.85     35.12 o 
  -7  -2  -4        3.85       52.18     34.55 o 
  -7  -2  -3       31.81       42.53     32.28 o 
  -7   2  -2       13.76       37.56     39.77 o 
  -7   2  -1       35.38       33.67     41.14 o 
  -7   2   0        1.51       -5.72     38.28 o 
  -7   2   1       48.79       35.72     31.94 o 
  -7   2   2       12.80       15.55     33.37 o 
  -7   2   3       69.30       61.25     29.82 o 
  -7  -2   4        2.06        2.08     46.00 o 
  -7  -2   5       60.56       78.46     41.73 o 
  -7  -2   6       12.95       28.29     53.93 o 
  -7  -2   7       65.44      120.71     41.86 o 
  -7  -2   8        7.96       21.51     37.52 o 
  -7  -2   9       39.80       44.80     33.28 o 
  -7  -2  10        3.45       57.04     38.68 o 
  -7  -2  11       87.96      105.92     34.43 o 
  -7  -2  12        2.47       23.92     38.10 o 
  -7  -2  13       68.69       85.53     33.68 o 
  -7   3  -6        6.35       17.23     42.62 o 
  -7   3  -5       37.16       61.29     34.31 o 
  -7   3  -4        3.11       20.50     36.55 o 
  -7   3  -3       82.35       95.62     31.41 o 
  -7   3  -2       18.93       35.30     33.84 o 
  -7   3  -1      108.18       98.44     34.16 o 
  -7   3   0       32.93       60.52     33.08 o 
  -7  -3   1       53.94       73.69     50.24 o 
  -7  -3   2        6.30       64.71     48.95 o 
  -7  -3   3       56.59       86.07     44.70 o 
  -7  -3   4       16.14       20.11     47.38 o 
  -7  -3   5       63.33       61.85     54.64 o 
  -7  -3   6       10.33       20.08     55.48 o 
  -7  -3   7       44.12       29.72     37.17 o 
  -7  -3   8        5.40       18.36     34.52 o 
  -7  -3   9       24.11       26.44     32.72 o 
  -7  -3  10        9.78        3.79     42.59 o 
  -7  -3  11        0.91       34.05     38.08 o 
  -7  -4  -2       15.52       15.84     53.66 o 
  -7  -4  -1        0.61       28.08     51.84 o 
  -7  -4   0       16.45       20.29     47.01 o 
  -7  -4   1        5.39       -7.28     91.70 o 
  -7  -4   2       17.78       12.04     65.09 o 
  -7  -4   3        9.16        6.95     68.61 o 
  -7  -4   4       29.28       46.42     49.08 o 
  -7  -4   5        0.35      -29.65     42.65 o 
  -7  -4   6       28.10       35.16     40.29 o 
  -6   0 -16       81.31       51.67     57.96 o 
  -6   0 -14      113.42      187.16     76.93 o 
  -6   0 -12      193.14      226.68     47.14 o 
  -6   0 -10      118.21       40.15     70.43 o 
  -6   0  -8      241.11      209.03     46.84 o 
  -6   0  -6      185.49      149.18     43.08 o 
  -6   0  -4      303.35      362.21     44.10 o 
  -6   0  -2      261.71      345.08     41.96 o 
  -6   0   0      162.10      168.77     36.88 o 
  -6   0   2      144.42      176.99     35.55 o 
  -6   0   4      217.30      188.14     34.05 o 
  -6   0   6      467.47      463.69     33.49 o 
  -6   0   8      213.56      206.36     32.53 o 
  -6   0  10      216.66      194.21     25.34 o 
  -6   0  12      273.08      256.48     24.23 o 
  -6   0  14       70.21       85.54     18.44 o 
  -6   0  16      109.01      131.88     19.79 o 
  -6   0  18       54.69       76.64     23.96 o 
  -6   0  20       52.37       65.93     27.63 o 
  -6  -1 -17        6.71       69.14     42.29 o 
  -6  -1 -16       22.77       46.52     45.20 o 
  -6   1 -15       28.01       58.28     33.71 o 
  -6  -1 -14       16.29       44.81     41.78 o 
  -6  -1 -13       36.66       42.88     27.62 o 
  -6   1 -12       18.05       10.42     54.12 o 
  -6  -1 -11       13.77       35.86     47.39 o 
  -6   1 -10       89.34       95.37     33.19 o 
  -6  -1  -9       30.36       68.95     32.82 o 
  -6   1  -8       92.51       75.86     34.25 o 
  -6  -1  -7       29.26       16.81     34.42 o 
  -6   1  -6      454.41      410.11     30.05 o 
  -6  -1  -5       28.02       47.93     32.76 o 
  -6  -1  -4      208.01      245.59     29.17 o 
  -6   1  -3      149.16      180.75     31.84 o 
  -6   1  -2      114.30      137.46     28.59 o 
  -6  -1  -1      167.35      185.29     23.07 o 
  -6  -1   0       87.93       81.86     25.46 o 
  -6   1   1      131.24      142.12     24.97 o 
  -6   1   2      100.41       89.35     24.20 o 
  -6   1   3      134.86      147.19     24.29 o 
  -6  -1   4       70.10       93.45     21.56 o 
  -6   1   5      105.64      130.00     21.88 o 
  -6   1   6       71.65       79.32     19.02 o 
  -6  -1   7       72.23       90.68     18.36 o 
  -6  -1   8      133.74      137.80     19.31 o 
  -6  -1   9       13.84       17.56     16.37 o 
  -6   1  10      307.54      262.54     19.89 o 
  -6   1  11       16.87       44.68     15.90 o 
  -6  -1  12       47.09       41.70     14.29 o 
  -6   1  13       42.49       48.72     14.57 o 
  -6  -1  14      121.10      116.39     18.21 o 
  -6  -1  15       22.27       23.72     21.17 o 
  -6   1  16       31.24       37.21     21.01 o 
  -6  -1  17       74.74       85.67     21.30 o 
  -6   1  18        8.60       19.45     18.14 o 
  -6  -1  19       49.46       62.65     23.86 o 
  -6  -1  20       36.38       37.17     22.81 o 
  -6  -1  21       10.46       32.94     23.77 o 
  -6  -2 -16        4.39       20.13     47.81 o 
  -6   2 -15       73.96       79.53     58.60 o 
  -6  -2 -14        2.51       -8.52     34.65 o 
  -6  -2 -13       71.10       70.93     35.74 o 
  -6   2 -12       17.48        8.26     39.11 o 
  -6  -2 -11      116.17      139.23     33.49 o 
  -6  -2 -10       16.71       23.87     37.05 o 
  -6   2  -9       80.35      129.20     38.22 o 
  -6  -2  -8       12.04       40.29     36.61 o 
  -6  -2  -7       63.49       97.95     29.62 o 
  -6  -2  -6       72.80       95.88     27.24 o 
  -6  -2  -5      206.37      271.12     31.36 o 
  -6   2  -4        8.27       41.81     27.97 o 
  -6   2  -3      111.54      108.73     28.16 o 
  -6  -2  -2       13.80       10.67     25.63 o 
  -6  -2  -1      131.22      143.10     27.18 o 
  -6   2   0        1.08       -8.24     27.09 o 
  -6   2   1      124.34      158.21     24.72 o 
  -6  -2   2       13.43        4.53     22.35 o 
  -6   2   3      180.85      187.58     28.13 o 
  -6   2   4        0.97        9.30     22.16 o 
  -6  -2   5      206.70      237.91     22.12 o 
  -6  -2   6       28.04       44.89     18.75 o 
  -6   2   7      166.83      165.69     19.72 o 
  -6  -2   8        6.20       23.07     18.70 o 
  -6  -2   9      300.07      308.25     17.56 o 
  -6  -2  10       72.10       90.06     22.82 o 
  -6  -2  11      102.33      105.45     23.11 o 
  -6  -2  12       24.86       50.28     28.97 o 
  -6  -2  13       89.70      110.62     28.98 o 
  -6  -2  14       13.32       29.04     29.16 o 
  -6  -2  15      110.27      127.92     26.33 o 
  -6   2  16       11.59       18.15     23.02 o 
  -6   2  17       58.61       57.47     24.45 o 
  -6  -2  18        4.19       23.61     22.79 o 
  -6  -2  19       38.43       49.92     22.47 o 
  -6   2  20        8.78        5.44     21.07 o 
  -6  -3 -15       15.93       21.79     54.64 o 
  -6   3 -14        7.07      -26.83     42.41 o 
  -6  -3 -13       47.07       61.93     38.03 o 
  -6  -3 -12        8.42        6.48     41.21 o 
  -6   3 -11       18.29       28.79     33.06 o 
  -6  -3 -10       46.12       46.60     30.84 o 
  -6  -3  -9       39.25       57.84     34.99 o 
  -6  -3  -8       65.46       99.62     32.23 o 
  -6  -3  -7       68.33       82.30     35.58 o 
  -6  -3  -6       15.78       30.67     27.04 o 
  -6  -3  -5       78.54      111.73     34.54 o 
  -6   3  -4       59.46       55.88     30.52 o 
  -6  -3  -3      135.83      156.23     25.66 o 
  -6   3  -2       19.65       37.01     23.25 o 
  -6  -3  -1      130.74      151.74     24.17 o 
  -6   3   0       61.17       69.92     28.96 o 
  -6   3   1      250.19      257.13     27.26 o 
  -6  -3   2        7.14       32.39     25.23 o 
  -6   3   3      199.49      168.65     21.31 o 
  -6   3   4       33.07       29.06     23.38 o 
  -6  -3   5       78.23       82.92     18.88 o 
  -6  -3   6       10.15        6.81     26.56 o 
  -6  -3   7       66.48       74.22     28.89 o 
  -6  -3   8       52.52       38.55     22.09 o 
  -6  -3   9       41.80       35.34     23.49 o 
  -6  -3  10       17.85       20.61     29.76 o 
  -6  -3  11       34.05       38.52     29.26 o 
  -6  -3  12       72.68       74.83     27.89 o 
  -6  -3  13       40.37       36.43     27.18 o 
  -6  -3  14       27.31       35.64     25.89 o 
  -6  -3  15       27.65       48.81     25.74 o 
  -6  -3  16       16.90       24.76     26.41 o 
  -6  -3  17       64.29       99.53     27.60 o 
  -6  -3  18       12.33        1.23     29.22 o 
  -6  -3  19       33.05       26.91     27.52 o 
  -6   4 -13       16.26       -3.40     38.77 o 
  -6   4 -12       55.72       91.53     37.29 o 
  -6   4 -11        4.70        7.81     42.48 o 
  -6   4 -10       65.60       75.36     33.87 o 
  -6   4  -9       30.01       23.36     33.69 o 
  -6  -4  -8       61.04       72.86     39.41 o 
  -6  -4  -7       27.41       34.31     33.20 o 
  -6   4  -6       21.42       29.84     30.88 o 
  -6   4  -5        5.57        5.97     31.73 o 
  -6   4  -4       73.30       81.59     30.14 o 
  -6  -4  -3        7.91      -14.63     38.77 o 
  -6  -4  -2       40.86       66.50     28.75 o 
  -6   4  -1       13.76       22.08     37.73 o 
  -6   4   0       74.85       90.92     27.71 o 
  -6  -4   1        4.61        2.74     25.53 o 
  -6  -4   2      173.13      153.56     30.38 o 
  -6  -4   3        8.91       20.97     29.23 o 
  -6  -4   4       94.24      106.67     28.31 o 
  -6  -4   5       27.87       52.14     30.23 o 
  -6  -4   6       84.27       81.50     29.21 o 
  -6  -4   7        6.73        0.59     23.15 o 
  -6  -4   8      152.14      141.27     24.07 o 
  -6  -4   9       11.12       34.25     29.90 o 
  -6  -4  10       41.37       50.31     24.70 o 
  -6  -4  11       29.46       54.44     28.36 o 
  -6  -4  12       49.17       61.19     31.12 o 
  -6  -4  13       49.15       38.05     31.80 o 
  -6  -4  14       39.14       40.36     30.29 o 
  -6  -4  15        8.97       -7.98     29.47 o 
  -6  -4  16       29.05       41.44     30.81 o 
  -6  -4  17       22.07       38.22     30.13 o 
  -6   5 -10      103.47      102.37     33.13 o 
  -6  -5  -9       10.00       26.83     42.63 o 
  -6  -5  -8       39.04       40.31     33.68 o 
  -6  -5  -7        7.14        9.29     29.96 o 
  -6  -5  -6       33.92       39.19     35.11 o 
  -6   5  -5       17.43       36.03     34.32 o 
  -6   5  -4       80.32       71.82     29.13 o 
  -6  -5  -3        3.91      -21.99     44.81 o 
  -6  -5  -2      109.40      125.35     47.51 o 
  -6  -5  -1        4.95       12.22     33.18 o 
  -6  -5   0       91.04       68.30     35.44 o 
  -6  -5   1        4.03       21.73     44.76 o 
  -6  -5   2       16.64       29.03     28.70 o 
  -6  -5   3        2.08       10.75     26.40 o 
  -6  -5   4       77.69       76.78     31.21 o 
  -6  -5   5        4.91       13.25     30.15 o 
  -6  -5   6       60.35       73.89     24.42 o 
  -6  -5   7        7.51        9.53     22.72 o 
  -6  -5   8       39.23       64.38     29.96 o 
  -6  -5   9       25.37       50.37     29.65 o 
  -6  -5  10       26.23       30.87     31.53 o 
  -6  -5  11        8.50       12.77     28.64 o 
  -6  -5  12       34.59       14.40     27.71 o 
  -6  -5  13       11.97       10.22     31.03 o 
  -6  -5  14       51.83       34.15     31.88 o 
  -6  -6  -5       11.89        9.25     36.44 o 
  -6  -6  -4       17.81       38.53     45.01 o 
  -6  -6  -3       10.59       13.67     46.42 o 
  -6  -6  -2        0.89      -12.50     41.34 o 
  -6  -6  -1        9.12       34.52     49.00 o 
  -6  -6   0        2.99       11.19     40.67 o 
  -6  -6   1       23.86       32.26     29.13 o 
  -6  -6   2       18.59       26.94     28.90 o 
  -6  -6   3       40.90       46.63     26.81 o 
  -6  -6   4        5.72       24.30     31.59 o 
  -6  -6   5       15.70       15.76     29.09 o 
  -6  -6   6        0.97       -4.48     25.69 o 
  -6  -6   7       20.58       20.00     30.72 o 
  -6  -6   8       35.46       16.29     30.47 o 
  -6  -6   9       16.73        8.47     30.42 o 
  -5   0 -22       37.83       95.20     64.59 o 
   5   0 -24       22.24       28.13     50.65 o 
  -5   0 -20       49.75       52.05     59.42 o 
   5   0 -22       18.21       40.53     58.40 o 
  -5   0 -18       64.59       70.87     42.61 o 
   5   0 -20        7.76       11.32     44.94 o 
  -5   0 -16      115.20      124.18     51.16 o 
   5   0 -18        0.18       30.36     40.66 o 
  -5   0 -14      121.13      174.86     45.72 o 
   5   0 -16        6.76        2.79     42.98 o 
  -5   0 -12      558.13      644.46     50.77 o 
   5   0 -14      257.30      154.55     41.64 o 
  -5   0 -10       24.03       -6.54     29.56 o 
   5   0 -12      465.75      304.43     33.53 o 
  -5   0  -8      800.70      772.16     44.52 o 
   5   0 -10      519.75      309.38     33.66 o 
  -5   0  -6      327.73      369.83     38.90 o 
   5   0  -8     1715.14      991.06     41.05 o 
  -5   0  -4        5.80        6.81     29.12 o 
   5   0  -6      190.27      124.45     28.07 o 
  -5   0  -2      126.72      126.55     24.70 o 
   5   0  -4      766.16      443.44     34.35 o 
  -5   0   0      255.28      284.18     31.82 o 
   5   0  -2      381.31      198.94     27.73 o 
  -5   0   2      395.90      375.47     29.51 o 
   5   0   0      245.87      145.50     26.54 o 
  -5   0   4      795.48      707.13     33.98 o 
   5   0   2      122.05       84.61     20.62 o 
  -5   0   6      197.55      194.77     20.47 o 
   5   0   4        5.59       19.27     18.23 o 
  -5   0   8     1780.76     1637.81     31.22 o 
   5   0   6      315.65      206.86     16.68 o 
  -5   0  10      539.63      559.15     19.69 o 
   5   0   8      771.20      418.43     18.79 o 
  -5   0  12      483.57      521.96     25.64 o 
   5   0  10       23.14       17.76     21.58 o 
  -5   0  14      267.15      292.11     23.59 o 
   5   0  12      537.57      271.84     22.84 o 
  -5   0  16        7.02        2.97     20.02 o 
   5   0  14      116.67       61.67     21.57 o 
  -5   0  18        0.19       -2.82     20.13 o 
   5   0  16      110.96       49.03     21.26 o 
  -5   0  20        8.05       15.08     22.62 o 
   5   0  18       62.21       40.74     23.11 o 
  -5   0  22       18.91       30.97     21.86 o 
   5   0  20       47.92       15.76     24.10 o 
  -5   0  24       23.09       28.37     25.20 o 
   5   0  22       36.43       14.14     24.69 o 
  -5   1 -22       25.47       26.39     40.00 o 
  -5   1 -21       14.80       22.50     35.20 o 
  -5   1 -20       18.80       37.07     39.58 o 
  -5  -1 -19       53.56       50.91     34.48 o 
  -5  -1 -18       23.63       48.01     33.10 o 
  -5   1 -17       12.16       14.39     29.79 o 
  -5   1 -16       43.98       74.53     35.29 o 
  -5   1 -15       47.07       59.58     28.82 o 
  -5  -1 -14       32.06       29.95     33.14 o 
  -5   1 -13      112.79      134.95     32.32 o 
  -5   1 -12        6.06       20.21     26.93 o 
  -5   1 -11      341.39      456.61     33.91 o 
  -5  -1 -10       80.70      104.61     27.65 o 
  -5  -1  -9      446.16      434.91     28.86 o 
  -5  -1  -8      186.01      202.97     28.44 o 
  -5   1  -7      280.62      331.31     28.56 o 
  -5   1  -6      915.56      952.29     31.88 o 
  -5   1  -5       96.15      120.14     21.56 o 
  -5   1  -4      629.58      684.64     27.48 o 
  -5   1  -3      251.62      259.14     21.38 o 
  -5   1  -2      417.36      407.16     23.97 o 
  -5   1  -1      241.07      241.18     22.99 o 
  -5  -1   0      323.91      336.86     22.85 o 
  -5  -1   1      200.21      185.34     19.16 o 
  -5   1   2      267.73      269.80     20.17 o 
  -5   1   3      157.32      179.62     16.56 o 
  -5  -1   4      203.69      217.38     16.58 o 
  -5  -1   5      205.31      226.29     16.27 o 
  -5   1   6      180.38      167.66     15.75 o 
  -5   1   7      312.63      359.91     15.05 o 
  -5  -1   8       61.81       61.34     11.78 o 
  -5   1   9      499.75      537.36     17.36 o 
  -5   1  10      136.26      174.68     14.81 o 
  -5   1  11      183.93      187.36     14.27 o 
  -5  -1  12      305.95      292.71     13.42 o 
  -5   1  13      115.58      124.94     12.60 o 
  -5  -1  14      504.64      534.50     15.29 o 
  -5  -1  15       10.78        5.25     12.06 o 
  -5   1  16      182.14      195.74     15.49 o 
  -5   1  17       45.36       48.51     14.90 o 
  -5   1  18       71.98       82.56     15.60 o 
  -5  -1  19       78.67       77.61     16.37 o 
  -5  -1  20       24.56       28.92     16.09 o 
  -5   1  21       21.01       36.79     16.20 o 
  -5   1  22       94.76       95.22     21.00 o 
  -5  -1  23       11.73       14.92     20.11 o 
  -5  -1  24       15.17       31.42     22.60 o 
  -5  -1  25       13.45       29.91     23.51 o 
  -5  -2 -21       35.67       50.62     37.27 o 
  -5  -2 -20       35.63       47.59     30.04 o 
  -5   2 -19      120.69      134.12     37.10 o 
  -5   2 -18        8.83        2.88     37.15 o 
  -5   2 -17      153.35      197.52     35.99 o 
  -5   2 -16       16.93       23.17     35.02 o 
  -5   2 -15      344.18      348.10     40.08 o 
  -5  -2 -14       12.83        8.50     29.44 o 
  -5   2 -13      164.19      172.70     34.91 o 
  -5  -2 -12       22.52       36.00     29.15 o 
  -5  -2 -11       96.33      145.02     29.38 o 
  -5  -2 -10       11.45       15.32     27.15 o 
  -5  -2  -9      270.41      294.00     27.36 o 
  -5   2  -8      385.33      388.69     28.50 o 
  -5  -2  -7       84.31      115.81     25.67 o 
  -5   2  -6       66.35       93.00     25.57 o 
  -5  -2  -5       44.40       73.94     23.99 o 
  -5  -2  -4      178.83      179.27     21.66 o 
  -5  -2  -3       70.03       71.73     20.90 o 
  -5   2  -2      408.24      478.30     25.51 o 
  -5   2  -1      232.45      218.26     21.43 o 
  -5   2   0      256.23      278.85     21.24 o 
  -5   2   1      199.04      213.20     20.77 o 
  -5  -2   2       95.99      127.15     16.69 o 
  -5   2   3      504.84      463.52     18.48 o 
  -5  -2   4      224.23      210.35     17.19 o 
  -5   2   5      814.70      809.68     19.30 o 
  -5   2   6       72.85       68.05     13.83 o 
  -5   2   7      341.81      332.39     17.51 o 
  -5  -2   8       65.88       71.42     14.97 o 
  -5  -2   9      105.06      103.09     14.70 o 
  -5  -2  10       93.12       76.62     14.96 o 
  -5   2  11      447.73      382.37     16.95 o 
  -5   2  12      185.39      191.09     14.16 o 
  -5  -2  13        8.12       14.40     12.02 o 
  -5  -2  14       46.95       61.41     18.40 o 
  -5   2  15       35.78       49.11     17.39 o 
  -5   2  16       81.44       99.61     14.98 o 
  -5  -2  17       20.29       35.68     14.78 o 
  -5  -2  18      189.36      211.24     22.01 o 
  -5  -2  19       11.90       31.73     21.23 o 
  -5  -2  20       76.77       70.54     21.21 o 
  -5  -2  21        7.51        3.11     20.19 o 
  -5   2  22       59.99       71.22     21.12 o 
  -5  -2  23       46.30       33.41     22.87 o 
  -5   2  24       17.63       29.79     22.86 o 
  -5  -3 -20       45.94       48.92     30.91 o 
  -5  -3 -19        2.45       11.65     31.91 o 
  -5  -3 -18       34.40        0.93     32.36 o 
  -5  -3 -17       14.12       14.09     31.12 o 
  -5   3 -16       96.04       62.06     32.60 o 
  -5  -3 -15       17.56        7.98     28.96 o 
  -5  -3 -14       63.51       75.35     27.84 o 
  -5   3 -13      124.26      138.26     30.87 o 
  -5   3 -12       62.36       64.36     32.17 o 
  -5  -3 -11      216.16      238.07     32.87 o 
  -5  -3 -10       23.03       52.06     30.19 o 
  -5  -3  -9      241.00      264.57     30.14 o 
  -5   3  -8       29.17       33.51     26.48 o 
  -5  -3  -7      204.91      227.75     26.24 o 
  -5  -3  -6       75.38       74.00     23.12 o 
  -5  -3  -5      170.62      149.44     24.13 o 
  -5   3  -4      132.16      160.95     22.24 o 
  -5  -3  -3      415.06      448.53     26.60 o 
  -5  -3  -2      117.31      116.57     21.14 o 
  -5  -3  -1      179.66      201.23     22.23 o 
  -5  -3   0      139.17      158.62     18.17 o 
  -5   3   1      288.11      286.14     19.00 o 
  -5  -3   2      202.78      217.84     18.03 o 
  -5  -3   3      179.04      193.05     17.72 o 
  -5   3   4      100.62      106.77     14.37 o 
  -5  -3   5       77.25       75.78     14.29 o 
  -5  -3   6      227.41      225.60     16.71 o 
  -5  -3   7       70.35       86.34     15.24 o 
  -5  -3   8       88.02       94.57     14.24 o 
  -5  -3   9       58.93       64.35     13.77 o 
  -5  -3  10      171.35      156.84     26.56 o 
  -5  -3  11       47.82       63.42     28.91 o 
  -5  -3  12      139.84      127.85     24.05 o 
  -5  -3  13       47.15       40.42     21.16 o 
  -5  -3  14      131.24      107.54     27.49 o 
  -5  -3  15       54.77       73.46     27.30 o 
  -5  -3  16      172.06      178.53     28.34 o 
  -5   3  17      118.51       99.45     20.09 o 
  -5  -3  18       32.56       42.80     19.19 o 
  -5  -3  19      127.99      102.01     22.00 o 
  -5  -3  20       23.12       26.65     21.52 o 
  -5  -3  21       67.04       98.09     30.65 o 
  -5  -3  22        1.72       -4.16     26.29 o 
  -5  -3  23       62.49       50.08     32.89 o 
  -5  -4 -18       73.14       89.47     36.21 o 
  -5   4 -17       26.60        2.56     32.02 o 
  -5  -4 -16       72.71       73.97     34.55 o 
  -5   4 -15       27.65       22.56     32.55 o 
  -5  -4 -14       49.00       62.28     27.97 o 
  -5   4 -13       12.43       26.02     28.46 o 
  -5  -4 -12      247.23      303.33     34.92 o 
  -5  -4 -11       30.77       65.38     32.17 o 
  -5  -4 -10      161.07      179.79     31.83 o 
  -5   4  -9       33.68       59.66     29.58 o 
  -5  -4  -8       35.57       39.09     22.88 o 
  -5  -4  -7       55.74       60.29     24.26 o 
  -5  -4  -6       84.53       61.73     24.82 o 
  -5   4  -5      177.97      193.72     27.16 o 
  -5   4  -4       61.09       42.52     24.86 o 
  -5  -4  -3      174.24      195.05     24.54 o 
  -5   4  -2       29.59       19.95     19.81 o 
  -5  -4  -1       42.94       56.42     17.83 o 
  -5  -4   0      232.55      264.82     20.34 o 
  -5  -4   1      201.61      251.23     20.18 o 
  -5  -4   2      416.91      459.23     20.37 o 
  -5  -4   3      131.83      163.27     16.18 o 
  -5   4   4       84.51      127.91     17.46 o 
  -5  -4   5       54.12       50.66     15.22 o 
  -5  -4   6      343.88      352.13     26.43 o 
  -5  -4   7      124.53      102.86     23.04 o 
  -5  -4   8      316.31      319.42     26.78 o 
  -5  -4   9       51.05       71.06     26.10 o 
  -5  -4  10      111.77      125.34     26.30 o 
  -5  -4  11       72.59       68.11     27.10 o 
  -5  -4  12       55.09       53.57     27.72 o 
  -5  -4  13      107.66      118.63     23.35 o 
  -5  -4  14       51.20       58.04     25.53 o 
  -5  -4  15      225.94      204.89     28.22 o 
  -5  -4  16        6.03       -4.10     32.34 o 
  -5  -4  17       33.91       50.34     30.59 o 
  -5  -4  18       17.07        0.64     37.39 o 
  -5  -4  19       43.52       54.46     29.45 o 
  -5  -4  20       38.22       48.52     28.03 o 
  -5  -4  21       40.44       49.84     30.28 o 
  -5  -4  22       42.47       36.05     39.82 o 
  -5   5 -16        0.95        8.51     29.26 o 
  -5   5 -15       46.33       52.56     33.48 o 
  -5  -5 -14        4.20       26.74     28.84 o 
  -5  -5 -13       46.90       64.84     31.29 o 
  -5   5 -12       32.92       69.67     32.59 o 
  -5  -5 -11       23.20       53.74     31.34 o 
  -5  -5 -10       34.54       52.94     28.47 o 
  -5   5  -9       54.26       76.86     28.65 o 
  -5   5  -8      144.47      152.24     24.28 o 
  -5  -5  -7       13.96       39.82     28.30 o 
  -5   5  -6      182.65      196.02     27.20 o 
  -5  -5  -5       10.14       17.60     25.66 o 
  -5  -5  -4       97.60       85.50     25.06 o 
  -5   5  -3        6.87        7.59     20.49 o 
  -5   5  -2      261.65      249.63     25.56 o 
  -5  -5  -1       14.48       28.25     20.22 o 
  -5   5   0      227.38      203.39     19.25 o 
  -5  -5   1       34.19       47.74     25.50 o 
  -5  -5   2       69.05       75.67     21.25 o 
  -5  -5   3      123.84      116.49     21.65 o 
  -5  -5   4       20.70       29.22     26.46 o 
  -5  -5   5      126.18      113.52     25.81 o 
  -5  -5   6        4.74       10.07     21.21 o 
  -5  -5   7       66.85       49.34     25.32 o 
  -5  -5   8        5.44       -8.17     32.23 o 
  -5  -5   9      127.91      110.81     25.56 o 
  -5  -5  10       28.48       16.87     25.40 o 
  -5  -5  11      105.00       97.69     29.39 o 
  -5  -5  12       59.87       64.74     29.41 o 
  -5  -5  13       24.62       29.78     34.29 o 
  -5  -5  14       46.20       53.41     28.23 o 
  -5  -5  15       31.33       45.92     28.97 o 
  -5  -5  16       86.35       83.30     37.60 o 
  -5  -5  17        7.68        9.66     41.69 o 
  -5  -5  18       93.85       78.04     47.31 o 
  -5  -5  19        0.94      -30.27     40.28 o 
  -5  -6 -13       80.96       90.79     45.57 o 
  -5  -6 -12       42.99       54.69     42.54 o 
  -5  -6 -11       26.06       46.21     35.62 o 
  -5   6 -10        9.01       28.14     29.31 o 
  -5  -6  -9       25.24       16.93     29.89 o 
  -5   6  -8        0.57       -2.64     28.77 o 
  -5  -6  -7       29.37       27.11     27.02 o 
  -5  -6  -6       18.03       22.43     25.05 o 
  -5  -6  -5       34.42       24.86     24.12 o 
  -5  -6  -4       47.89       72.17     24.03 o 
  -5  -6  -3       31.08       39.18     34.08 o 
  -5  -6  -2       52.85       57.29     33.98 o 
  -5  -6  -1       47.98       52.64     24.82 o 
  -5  -6   0       77.13       96.34     26.38 o 
  -5  -6   1       18.97       13.48     26.76 o 
  -5  -6   2       18.94       16.34     21.67 o 
  -5  -6   3       81.24       73.65     26.81 o 
  -5  -6   4       33.97       13.52     25.09 o 
  -5  -6   5      100.93      118.33     28.26 o 
  -5  -6   6       44.35       42.86     25.47 o 
  -5  -6   7       80.83       84.79     27.98 o 
  -5  -6   8       63.25       55.81     27.81 o 
  -5  -6   9       34.09       39.80     27.95 o 
  -5  -6  10       42.10       60.30     34.47 o 
  -5  -6  11        0.96       18.12     33.45 o 
  -5  -6  12       41.66       53.01     34.75 o 
  -5  -6  13       10.50       32.62     28.99 o 
  -5  -6  14       40.43       16.12     34.80 o 
  -5  -6  15       20.71       41.13     30.58 o 
  -5  -6  16       64.11       73.28     27.95 o 
  -5  -7  -9       57.91       58.08     46.52 o 
  -5  -7  -8        9.20        7.74     43.17 o 
  -5  -7  -7       21.49       26.33     45.28 o 
  -5  -7  -6        4.84       23.91     45.75 o 
  -5  -7  -5       44.76       44.22     46.74 o 
  -5  -7  -4        2.18       36.98     45.09 o 
  -5  -7  -3       49.49       56.60     39.67 o 
  -5  -7  -2        4.22       20.30     43.66 o 
  -5  -7  -1       12.76       23.68     32.61 o 
  -5  -7   0        7.23       30.08     30.37 o 
  -5  -7   1       27.61       45.61     32.23 o 
  -5  -7   2       21.44       46.07     23.80 o 
  -5  -7   3       10.99       -1.10     59.13 o 
  -5  -7   4        7.36       15.84     41.64 o 
  -5  -7   5        7.84       28.69     32.56 o 
  -5  -7   6       41.13       40.31     35.89 o 
  -5  -7   7        4.53       21.76     32.77 o 
  -5  -7   8       23.34       50.19     35.06 o 
  -5  -7   9        8.19       24.45     48.77 o 
  -5  -7  10       10.82       21.53     47.13 o 
  -5  -7  11       16.06        7.28     37.45 o 
  -5  -7  12       55.86       42.47     27.31 o 
  -4   0 -24       62.84       73.35     80.19 o 
  -4   0 -22      143.69      158.52     70.13 o 
  -4   0 -20      256.72      323.68     65.97 o 
  -4   0 -18      545.30      683.58     63.95 o 
  -4   0 -16      665.35      815.53     52.45 o 
  -4   0 -14      298.10      474.56     53.85 o 
  -4   0 -12       77.76      121.93     50.63 o 
  -4   0 -10      360.20      392.76     49.11 o 
  -4   0  -8       78.98       77.20     23.43 o 
  -4   0  -4      292.01      328.89     39.57 o 
  -4   0  -2      936.28     1117.22     40.77 o 
   4   0  -4      678.62      447.40     32.22 o 
  -4   0   0      403.75      417.94     26.03 o 
  -4   0   2     2824.01     2726.49     48.24 o 
   4   0   0      388.87      280.29     25.48 o 
  -4   0   4      704.58      754.92     23.68 o 
   4   0   2      901.78      514.59     23.54 o 
  -4   0   6      685.37      625.17     18.67 o 
   4   0   4      281.25      199.07     15.91 o 
  -4   0   8      908.83      880.79     28.59 o 
   4   0   6       14.76       87.58     22.75 o 
  -4   0  10      532.93      502.29     26.25 o 
   4   0   8       76.07       92.58     24.02 o 
  -4   0  12      297.54      294.80     24.70 o 
   4   0  10      208.93      148.45     20.73 o 
  -4   0  14      122.71      173.17     22.43 o 
   4   0  12       17.98       39.39     23.27 o 
  -4   0  16        9.93       44.59     25.67 o 
   4   0  14      282.51      161.13     26.48 o 
  -4   0  18       50.79       42.53     26.33 o 
   4   0  16      617.28      353.44     30.75 o 
  -4   0  20       14.72       52.84     28.80 o 
   4   0  18      518.37      251.52     30.88 o 
  -4   0  22       97.93      104.22     23.94 o 
   4   0  20      201.83      103.14     30.98 o 
  -4   0  24       24.30       28.08     27.85 o 
   4   0  22      127.12       39.53     33.35 o 
  -4   0  26       20.72       24.77     30.86 o 
   4   0  24       50.91       47.25     32.84 o 
  -4   0  28       47.56       21.04     37.09 o 
  -4   1 -25       28.93       35.62     51.70 o 
  -4   1 -24       54.25       95.67     47.32 o 
  -4   1 -23       16.39       19.96     54.13 o 
  -4  -1 -22       24.45       27.79     55.23 o 
  -4  -1 -21       30.72       -8.76     50.48 o 
  -4  -1 -20       41.04       52.62     42.46 o 
  -4   1 -19       65.83       68.46     41.23 o 
  -4   1 -18       83.99      133.27     41.24 o 
  -4  -1 -17      111.16      167.56     42.30 o 
  -4   1 -16      385.67      413.26     43.36 o 
  -4  -1 -15       74.35      130.40     36.42 o 
  -4   1 -14      103.35      124.80     35.42 o 
  -4  -1 -13      135.48      145.06     30.74 o 
  -4   1 -13      261.00      464.44     56.26 o 
  -4   1 -12      977.28     1084.69     40.31 o 
  -4   1 -11      222.65      305.68     42.41 o 
  -4  -1 -10      457.05      470.45     50.76 o 
  -4   1 -10      360.48      486.26     45.94 o 
  -4  -1  -9      413.94      439.68     31.40 o 
  -4   1  -9      627.69      731.75     48.59 o 
  -4  -1  -8      465.53      521.02     46.45 o 
  -4   1  -8      268.19      340.66     38.14 o 
  -4  -1  -7      894.34      930.18     48.85 o 
  -4   1  -7      884.08      877.04     39.94 o 
  -4  -1  -6      903.10      906.55     46.72 o 
  -4   1  -6      898.03      945.66     40.59 o 
  -4  -1  -5      891.57      879.93     23.48 o 
  -4  -1  -4      714.98      782.63     41.84 o 
  -4   1  -4      611.77      612.73     37.86 o 
  -4  -1  -3      525.13      478.82     31.44 o 
  -4   1  -3      535.73      533.02     33.13 o 
  -4  -1  -2      949.42      909.39     31.59 o 
  -4   1  -1      378.16      402.45     23.46 o 
  -4   1   0      399.43      461.41     23.92 o 
  -4  -1   1      463.70      413.83     27.62 o 
  -4   1   1      532.80      540.56     22.26 o 
  -4  -1   2      143.49      140.84     15.02 o 
  -4  -1   2      366.80      372.31     36.15 o 
  -4  -1   3      401.57      403.37     25.55 o 
  -4   1   3      500.80      527.78     23.20 o 
  -4  -1   4       29.32       45.45     17.08 o 
  -4  -1   4      204.63      241.76     16.56 o 
  -4   1   5      479.23      523.21     15.25 o 
  -4  -1   6       20.29       89.68     23.29 o 
  -4   1   6      273.18      290.95     16.62 o 
  -4   1   7      524.51      483.80     16.33 o 
  -4   1   8        2.25       37.60     18.66 o 
  -4  -1   8      431.60      494.96     15.56 o 
  -4  -1   9      444.73      460.31     13.82 o 
  -4  -1  10      456.88      408.15     12.56 o 
  -4   1  11      565.11      555.19     16.94 o 
  -4   1  12      450.19      466.78     16.75 o 
  -4   1  13      566.81      513.32     17.04 o 
  -4   1  14      477.87      562.70     17.99 o 
  -4   1  15      621.04      677.33     19.07 o 
  -4  -1  16      270.42      278.58     17.39 o 
  -4  -1  17      154.57      143.51     15.80 o 
  -4   1  18      146.44      160.51     15.58 o 
  -4   1  19      235.92      230.93     18.03 o 
  -4   1  20      194.29      178.26     18.85 o 
  -4   1  21      101.75      103.52     20.51 o 
  -4   1  22       67.95      101.57     21.00 o 
  -4   1  23       21.40       41.94     20.54 o 
  -4   1  24       21.63       19.93     23.27 o 
  -4   1  25       12.20        4.81     35.52 o 
  -4   1  26       35.58       14.41     35.30 o 
  -4   1  27       22.80       32.98     29.86 o 
  -4  -2 -24       47.72       57.88     50.56 o 
  -4   2 -23      108.00      148.77     48.25 o 
  -4   2 -22        8.33        9.92     40.80 o 
  -4   2 -21      101.90      103.59     42.67 o 
  -4  -2 -20        1.65       12.48     44.50 o 
  -4   2 -19      196.72      250.86     38.59 o 
  -4   2 -18       28.58       60.33     39.54 o 
  -4   2 -17      194.09      213.25     35.43 o 
  -4  -2 -16       28.48       24.72     37.76 o 
  -4   2 -15      441.27      450.75     54.76 o 
  -4  -2 -14        4.86      -13.04     55.24 o 
  -4   2 -14        4.60       69.35     64.88 o 
  -4  -2 -13      617.00      635.27     48.40 o 
  -4   2 -13      615.03      687.24     54.10 o 
  -4  -2 -12      108.00      103.32     28.27 o 
  -4   2 -12      130.59      209.66     58.84 o 
  -4  -2 -11      790.39      787.65     47.12 o 
  -4   2 -11      798.16      831.20     53.98 o 
  -4  -2 -10       77.17      274.33     45.03 o 
  -4   2 -10      238.48      379.92     50.41 o 
  -4  -2  -9      549.43      619.06     46.33 o 
  -4   2  -9      650.26      720.65     47.61 o 
  -4  -2  -8      476.73      612.33     46.24 o 
  -4   2  -8      226.26      305.76     42.26 o 
  -4  -2  -7       78.28      124.19     37.96 o 
  -4   2  -7      486.86      566.10     41.63 o 
  -4  -2  -6        1.39       16.92     21.21 o 
  -4   2  -6       31.66       68.54     33.24 o 
  -4  -2  -5       33.51       52.44     38.79 o 
  -4   2  -5      751.30     1001.58     43.53 o 
  -4  -2  -4      764.67      850.71     43.11 o 
  -4   2  -4       69.91      170.73     33.31 o 
  -4  -2  -3      261.51      232.44     23.91 o 
  -4   2  -3     1270.70     1333.71     44.62 o 
  -4  -2  -2     1009.36     1137.36     47.61 o 
  -4   2  -2       14.53       98.58     31.63 o 
  -4  -2  -1      555.86      627.99     35.08 o 
  -4   2  -1     1042.30     1126.75     39.67 o 
  -4  -2   0       20.30       10.89     24.26 o 
  -4  -2   0      521.09      587.05     32.27 o 
  -4   2   0      125.48      190.69     28.93 o 
  -4  -2   1     1497.47     1488.43     38.54 o 
  -4  -2   1     1602.65     1530.04     47.11 o 
  -4   2   1     2218.61     2291.11     44.62 o 
  -4  -2   2      939.56     1017.82     30.12 o 
  -4  -2   3     1039.91     1046.01     36.39 o 
  -4  -2   3     1049.69     1075.81     22.24 o 
  -4  -2   4      290.59      436.50     17.67 o 
  -4  -2   5     2095.69     1721.15     26.00 o 
  -4  -2   6      110.66      107.77     20.96 o 
  -4  -2   6      236.60      384.55     18.95 o 
  -4  -2   7     1561.34     1583.93     23.69 o 
  -4  -2   8       64.41      132.62     14.77 o 
  -4  -2   9      936.36      876.00     17.88 o 
  -4  -2  10      104.73      157.94     13.04 o 
  -4  -2  11      696.10      641.03     15.78 o 
  -4   2  12      570.31      496.69     12.83 o 
  -4   2  13       85.58       95.54     10.42 o 
  -4   2  14      416.67      326.86     11.64 o 
  -4   2  15       54.51       77.65     13.29 o 
  -4   2  16      302.19      305.90     18.70 o 
  -4   2  17        7.80       25.40     16.60 o 
  -4   2  18      228.34      230.01     17.03 o 
  -4   2  19       33.70       39.51     17.63 o 
  -4   2  20      111.85      114.02     17.42 o 
  -4   2  21      100.15      107.19     25.24 o 
  -4   2  22       73.65       69.91     32.05 o 
  -4   2  23       49.25       65.96     29.13 o 
  -4  -2  24       39.35       60.86     31.09 o 
  -4   2  25      147.26      112.89     28.93 o 
  -4  -2  26       28.38       40.49     46.35 o 
  -4  -2  27       49.06       41.61     48.43 o 
  -4  -3 -24       16.27       40.13     49.31 o 
  -4  -3 -23       28.33       21.05     45.21 o 
  -4  -3 -22       19.60       21.58     42.90 o 
  -4  -3 -21       47.38       80.20     43.82 o 
  -4  -3 -20       10.41       67.93     44.70 o 
  -4   3 -19       55.87       16.75     70.04 o 
  -4  -3 -18       50.57      124.81     58.41 o 
  -4   3 -18        0.46      -15.28     66.71 o 
  -4  -3 -17        3.90      -36.08     61.90 o 
  -4   3 -17       35.74      -21.15     63.43 o 
  -4  -3 -16       35.11       31.27     55.17 o 
  -4   3 -16       51.21       56.25     60.37 o 
  -4  -3 -15       21.98       27.41     32.31 o 
  -4   3 -15      199.89      198.10     58.33 o 
  -4  -3 -14      190.53      258.77     51.71 o 
  -4   3 -14       73.91      110.85     57.83 o 
  -4  -3 -13      270.97      323.26     52.60 o 
  -4   3 -13      314.16      312.07     57.01 o 
  -4  -3 -12      129.86      143.00     43.01 o 
  -4   3 -12       32.85       40.61     52.01 o 
  -4  -3 -11       69.55      127.35     48.89 o 
  -4   3 -11      140.38      143.16     53.20 o 
  -4  -3 -10      569.12      650.24     39.27 o 
  -4   3 -10      571.06      842.40     56.28 o 
  -4  -3  -9     1446.36     1608.74     58.71 o 
  -4   3  -9     1868.13     2111.78     69.17 o 
  -4  -3  -8       17.77      115.17     31.12 o 
  -4   3  -8      210.93      369.70     49.70 o 
  -4  -3  -7      864.94      931.22     51.11 o 
  -4   3  -7      694.65      793.56     47.33 o 
  -4  -3  -6       26.81       46.16     39.83 o 
  -4   3  -6      129.71      246.07     36.96 o 
  -4  -3  -5     1152.54     1069.98     38.69 o 
  -4   3  -5     1265.07     1304.87     48.08 o 
  -4  -3  -4      209.64      262.22     40.41 o 
  -4   3  -4       97.40      184.37     35.90 o 
  -4  -3  -3      853.61      750.99     46.24 o 
  -4   3  -3      886.21      837.64     35.20 o 
  -4  -3  -2      107.12      116.64     17.54 o 
  -4   3  -2      116.94      136.83     28.68 o 
  -4  -3  -1      426.17      314.23     27.17 o 
  -4   3  -1      481.40      411.97     31.99 o 
  -4  -3   0      227.69      217.18     24.63 o 
  -4   3   0      200.37      276.40     29.61 o 
  -4  -3   1      373.40      407.92     28.11 o 
  -4  -3   1      411.13      356.27     33.03 o 
  -4   3   1      553.22      534.01     29.30 o 
  -4  -3   2      258.17      263.30     26.39 o 
  -4   3   2      156.67      154.53     21.62 o 
  -4  -3   3      135.08      120.50     25.72 o 
  -4  -3   3      213.40      181.21     35.76 o 
  -4   3   3      335.58      271.50     23.28 o 
  -4  -3   4      220.89      179.96     25.07 o 
  -4   3   4       71.98       73.35     21.24 o 
  -4  -3   5       68.27       86.41     23.47 o 
  -4  -3   5      119.86       92.97     35.53 o 
  -4   3   5      479.21      438.58     20.39 o 
  -4  -3   6      411.53      403.26     25.46 o 
  -4   3   6       47.36       48.54     16.78 o 
  -4  -3   7      280.43      268.05     25.46 o 
  -4  -3   8      816.22      803.22     18.38 o 
  -4  -3   9       49.40       86.89     11.85 o 
  -4  -3  10      724.62      710.06     17.45 o 
  -4  -3  11      888.39      901.71     18.88 o 
  -4  -3  12      699.63      772.45     16.84 o 
  -4  -3  13      436.65      459.76     30.38 o 
  -4   3  14       45.40       82.59     21.62 o 
  -4   3  15      229.18      241.83     21.40 o 
  -4  -3  16      228.24      235.20     25.38 o 
  -4   3  17      375.51      358.37     28.22 o 
  -4  -3  18      110.63      117.26     24.80 o 
  -4   3  19       68.07       92.27     24.46 o 
  -4  -3  20        2.26       32.85     24.38 o 
  -4  -3  21      104.67       92.74     25.68 o 
  -4  -3  22        4.83        5.26     53.35 o 
  -4  -3  23       37.72       34.19     57.33 o 
  -4  -3  24       15.45       51.15     39.81 o 
  -4  -3  25       33.68       11.69     46.15 o 
  -4  -3  26       20.07       31.54     61.61 o 
  -4  -4 -22       13.66       74.53     64.19 o 
  -4   4 -22       37.39       39.18     82.02 o 
  -4  -4 -21       57.92      109.51     65.16 o 
  -4   4 -21       32.86       50.12     72.82 o 
  -4  -4 -20       53.77       87.99     61.43 o 
  -4   4 -20       91.10       94.96     73.23 o 
  -4  -4 -19       61.76      134.57     53.34 o 
  -4   4 -19       24.84       21.86     69.65 o 
  -4  -4 -18      101.84       51.92     59.91 o 
  -4   4 -18      123.79      175.56     61.21 o 
  -4  -4 -17       43.36       20.74     62.28 o 
  -4   4 -17       29.64       22.05     58.40 o 
  -4  -4 -16      143.28      206.17     51.50 o 
  -4   4 -16      140.67      131.70     63.63 o 
  -4  -4 -15       42.61       31.48     50.31 o 
  -4   4 -15       50.65       47.74     56.25 o 
  -4  -4 -14      195.89      179.02     57.52 o 
  -4   4 -14      184.88      207.22     48.60 o 
  -4  -4 -13       28.98       19.53     31.36 o 
  -4   4 -13       70.59       66.28     55.62 o 
  -4  -4 -12      182.04      186.91     50.69 o 
  -4   4 -12      201.43      268.67     57.71 o 
  -4  -4 -11       84.92       95.65     28.03 o 
  -4   4 -11       87.95       78.50     54.47 o 
  -4  -4 -10        7.40       16.95     48.66 o 
  -4   4 -10       25.64       22.66     44.20 o 
  -4  -4  -9        5.40       20.18     26.94 o 
  -4   4  -9       39.61       13.35     44.24 o 
  -4  -4  -8       38.12       38.97     36.61 o 
  -4   4  -8       46.53       43.17     37.56 o 
  -4  -4  -7       89.79       89.79     38.37 o 
  -4   4  -7      207.16      151.18     41.56 o 
  -4  -4  -6      161.25      167.45     36.19 o 
  -4   4  -6       87.36      101.13     42.93 o 
  -4  -4  -5      105.15      125.01     41.05 o 
  -4   4  -5       35.19       42.03     35.78 o 
  -4  -4  -4        4.63       30.12     22.79 o 
  -4   4  -4      178.73      204.38     31.77 o 
  -4  -4  -3      254.34      203.04     38.94 o 
  -4   4  -3      135.98      122.09     36.54 o 
  -4  -4  -2       83.72      123.76     18.95 o 
  -4   4  -2      543.47      584.30     37.07 o 
  -4  -4  -1      504.74      507.88     28.01 o 
  -4   4  -1      107.59       96.70     28.28 o 
  -4  -4   0      291.90      315.79     31.10 o 
  -4  -4   0      354.49      330.90     35.91 o 
  -4   4   0      367.67      273.43     28.03 o 
  -4  -4   1       55.46       53.48     16.75 o 
  -4   4   1       82.17       53.26     23.75 o 
  -4  -4   2      184.05      173.19     25.77 o 
  -4   4   2      297.91      255.09     26.16 o 
  -4  -4   3      129.97       91.35     23.91 o 
  -4  -4   3      270.54      266.94     37.35 o 
  -4   4   3      151.64      193.88     27.11 o 
  -4  -4   4      976.33      893.47     30.24 o 
  -4   4   4      994.98      687.02     26.36 o 
  -4  -4   5      156.07      203.28     26.18 o 
  -4   4   5      154.39      156.55     22.84 o 
  -4  -4   6      400.17      384.51     26.35 o 
  -4   4   6      363.76      420.63     21.80 o 
  -4  -4   7       35.74       78.70     25.93 o 
  -4   4   7       42.68       51.06     16.11 o 
  -4  -4   8      187.95      199.55     23.40 o 
  -4  -4   9      332.83      333.67     29.95 o 
  -4  -4  10      111.22      156.64     28.32 o 
  -4  -4  11       72.92       79.37     25.91 o 
  -4  -4  12       46.78       43.91     48.33 o 
  -4  -4  13        8.41       38.28     39.85 o 
  -4  -4  14      167.57      178.69     39.34 o 
  -4  -4  15      154.04      183.20     43.52 o 
  -4  -4  16       20.51       32.71     42.67 o 
  -4  -4  17      116.94      120.59     40.52 o 
  -4  -4  18       30.30       42.85     41.53 o 
  -4  -4  19       82.93       88.17     44.68 o 
  -4  -4  20       56.69       42.21     39.86 o 
  -4  -4  21       49.85       10.53     60.40 o 
  -4  -4  22       89.45       52.16     54.18 o 
  -4  -4  23       26.06       15.31     44.20 o 
  -4  -4  24       68.02       45.69     45.35 o 
  -4  -4  25        8.85       11.69     58.60 o 
  -4  -5 -20        1.50       22.91     55.48 o 
  -4  -5 -19       31.21        7.80     63.58 o 
  -4  -5 -18        3.64        6.49     67.55 o 
  -4  -5 -17       88.05       91.18     48.64 o 
  -4   5 -17       19.18       12.10     54.06 o 
  -4  -5 -16        4.69        4.64     57.21 o 
  -4   5 -16       95.54      144.83     59.30 o 
  -4  -5 -15       97.91      168.83     47.92 o 
  -4   5 -15        4.72       76.81     63.56 o 
  -4  -5 -14       55.27       52.88     47.50 o 
  -4   5 -14       99.14      143.24     52.87 o 
  -4  -5 -13       53.69       95.32     48.92 o 
  -4   5 -13       18.25       26.92     59.49 o 
  -4  -5 -12      156.14      189.79     34.73 o 
  -4   5 -12      280.16      322.90     56.15 o 
  -4  -5 -11      129.71      200.20     45.60 o 
  -4   5 -11      100.86      108.24     55.69 o 
  -4  -5 -10      164.28      162.61     31.89 o 
  -4   5 -10      166.10      182.65     46.25 o 
  -4  -5  -9        2.34       14.39     50.30 o 
  -4   5  -9       17.74       35.05     51.43 o 
  -4  -5  -8      111.90      138.22     40.51 o 
  -4   5  -8      109.46      129.07     41.59 o 
  -4  -5  -7      166.42      178.01     39.33 o 
  -4   5  -7      221.33      287.49     49.39 o 
  -4  -5  -6      302.34      277.18     39.90 o 
  -4   5  -6      261.64      242.95     43.63 o 
  -4  -5  -5       37.28       44.90     42.82 o 
  -4   5  -5       10.86       33.05     39.59 o 
  -4  -5  -4       93.17       82.01     31.36 o 
  -4   5  -4       94.14      110.26     33.22 o 
  -4  -5  -3       79.27       78.77     24.58 o 
  -4   5  -3      135.49      149.05     36.59 o 
  -4  -5  -2      388.00      407.30     29.00 o 
  -4   5  -2      331.69      373.10     35.65 o 
  -4  -5  -1        5.41       29.06     28.18 o 
  -4   5  -1        3.81       39.01     32.00 o 
  -4  -5   0      420.13      417.97     25.10 o 
  -4   5   0      460.09      488.83     35.80 o 
  -4  -5   1       42.75       63.60     25.45 o 
  -4   5   1        1.39        0.47     26.64 o 
  -4  -5   2       87.27       74.50     30.30 o 
  -4   5   2      288.26      202.51     23.84 o 
  -4  -5   3      205.26      190.85     28.39 o 
  -4   5   3        4.78       -1.32     18.20 o 
  -4  -5   4        8.08       22.34     25.15 o 
  -4  -5   5      282.13      271.75     28.99 o 
  -4  -5   6       43.79       61.69     29.46 o 
  -4  -5   7       48.94       45.71     26.63 o 
  -4  -5   8       64.18       48.47     25.02 o 
  -4  -5   9      256.73      236.86     30.14 o 
  -4  -5  10      103.70      111.85     28.73 o 
  -4  -5  11       81.35       69.00     27.09 o 
  -4  -5  12        4.03       10.04     53.40 o 
  -4  -5  13      276.75      269.20     46.06 o 
  -4  -5  14      260.27      255.21     42.93 o 
  -4  -5  15       92.88      177.85     44.23 o 
  -4  -5  16       95.96       65.35     40.54 o 
  -4  -5  17       26.76       62.84     47.53 o 
  -4  -5  18      195.94      234.59     45.74 o 
  -4  -5  19        6.15       11.88     60.98 o 
  -4  -5  20      156.14      132.34     58.46 o 
  -4  -5  21        6.66       23.77     52.38 o 
  -4  -5  22       43.79       72.17     47.80 o 
  -4  -5  23        2.79       41.31     56.02 o 
  -4  -6 -18       39.46       33.65     59.60 o 
  -4  -6 -17       23.77       46.86     56.30 o 
  -4  -6 -16       30.20       32.53     48.21 o 
  -4  -6 -15       30.27       35.65     51.72 o 
  -4  -6 -14       49.22       71.74     48.58 o 
  -4  -6 -13      128.86      167.97     52.13 o 
  -4  -6 -12       34.18       65.15     44.94 o 
  -4  -6 -11      184.82      191.65     47.65 o 
  -4  -6 -10       12.02       64.82     41.89 o 
  -4  -6  -9       64.78       48.83     45.97 o 
  -4  -6  -8        8.30       13.00     49.17 o 
  -4  -6  -7       13.08       16.72     45.85 o 
  -4  -6  -6       52.90       52.23     39.53 o 
  -4  -6  -5       34.52       62.07     36.58 o 
  -4  -6  -4      122.52      102.16     51.79 o 
  -4  -6  -3      142.13      123.75     27.11 o 
  -4  -6  -2       47.40       60.96     28.95 o 
  -4  -6  -1      159.90      159.00     29.67 o 
  -4  -6   0      104.19      127.52     27.46 o 
  -4  -6   1      214.94      216.29     27.74 o 
  -4  -6   2      119.79      166.64     27.77 o 
  -4  -6   3      120.26      124.19     24.41 o 
  -4  -6   4      128.76      142.72     28.00 o 
  -4  -6   5       97.91      106.25     30.59 o 
  -4  -6   6      235.91      203.89     24.28 o 
  -4  -6   7      254.30      188.06     31.00 o 
  -4  -6   8       62.91       74.86     31.12 o 
  -4  -6   9      108.33      114.19     27.92 o 
  -4  -6  10       16.03       42.60     30.93 o 
  -4  -6  11       13.57       16.00     30.47 o 
  -4  -6  12       94.75       88.59     44.27 o 
  -4  -6  13        8.91        4.45     53.49 o 
  -4  -6  14      165.67      206.68     48.86 o 
  -4  -6  15       22.38       68.02     45.93 o 
  -4  -6  16      106.45      109.81     47.81 o 
  -4  -6  17       45.56       64.33     48.21 o 
  -4  -6  18       28.83       53.45     44.89 o 
  -4  -6  19       56.08       70.61     49.33 o 
  -4  -6  20       11.52        3.27     68.43 o 
  -4  -7 -14       54.03       90.35     50.17 o 
  -4  -7 -13        3.35       49.50     54.15 o 
  -4  -7 -12       35.80       71.03     46.95 o 
  -4  -7 -11       48.39       97.71     44.35 o 
  -4  -7 -10       37.69       47.45     50.29 o 
  -4  -7  -9       84.98       92.73     46.68 o 
  -4  -7  -8       33.15       49.22     54.56 o 
  -4  -7  -7       82.94       73.26     43.87 o 
  -4  -7  -6       50.25       66.42     55.40 o 
  -4  -7  -5      122.47      101.01     52.36 o 
  -4  -7  -4        6.67       11.46     39.42 o 
  -4  -7  -3      220.30      188.95     28.11 o 
  -4  -7  -2       27.39       36.11     25.84 o 
  -4  -7  -1       11.34       12.74     29.09 o 
  -4  -7   0       20.33       20.40     28.32 o 
  -4  -7   1       18.24       29.93     25.16 o 
  -4  -7   2       17.58       15.96     29.80 o 
  -4  -7   3       39.86       49.63     30.13 o 
  -4  -7   4        6.37       -2.30     35.51 o 
  -4  -7   5       16.56       28.92     30.62 o 
  -4  -7   6      150.62      149.14     30.34 o 
  -4  -7   7        3.79        7.74     31.72 o 
  -4  -7   8       63.80       61.84     36.33 o 
  -4  -7   9       88.74       83.05     31.98 o 
  -4  -7  10       40.42       46.28     28.25 o 
  -4  -7  11       63.21       51.47     32.76 o 
  -4  -7  12       67.50      103.88     49.96 o 
  -4  -7  13       63.80       73.03     49.69 o 
  -4  -7  14       28.39       50.74     57.11 o 
  -4  -7  15       61.95       57.68     49.01 o 
  -4  -7  16        5.65        9.59     52.87 o 
  -4  -7  17       71.52      101.88     60.14 o 
  -4  -8  -9        9.97        3.35     62.66 o 
  -4  -8  -8       33.36       22.43     44.71 o 
  -4  -8  -7        3.70       15.63     56.32 o 
  -4  -8  -6       28.16       24.01     59.64 o 
  -4  -8  -5        1.19      -18.65     52.87 o 
  -4  -8  -4       12.05        6.57     35.67 o 
  -4  -8  -3        9.58       -1.85     51.02 o 
  -4  -8  -2       23.34       37.52     48.91 o 
  -4  -8  -1       26.27       24.97     50.42 o 
  -4  -8   1       18.01       31.55     42.91 o 
  -4  -8   2       22.60       17.14     32.47 o 
  -4  -8   3       22.14       14.53     34.47 o 
  -4  -8   4       42.82       52.64     25.85 o 
  -4  -8   5       39.54       44.75     27.92 o 
  -4  -8   6        4.92       16.73     30.95 o 
  -4  -8   7       19.77       15.92     38.11 o 
  -4  -8   8        1.09       21.65     34.11 o 
  -4  -8   9       55.97       52.62     33.52 o 
  -4  -8  10        6.57       27.26     32.79 o 
  -4  -8  11       50.37       17.91     43.95 o 
  -4  -8  12       10.46       10.90     39.67 o 
  -3   0 -26       54.76       30.19     44.07 o 
  -3   0 -24       71.54       88.38     48.58 o 
  -3   0 -22      284.86      295.29     42.11 o 
  -3   0 -20      350.63      381.64     53.38 o 
  -3   0 -18     1664.00     1642.04     62.18 o 
  -3   0 -16      489.43      564.45     43.64 o 
  -3   0 -14      719.10      780.37     43.01 o 
  -3   0 -12     1331.07     1308.44     47.64 o 
  -3   0 -10      791.38      850.54     21.23 o 
  -3   0  -8      574.10      583.09     22.33 o 
  -3   0  -6     1352.97     1388.67     38.24 o 
  -3   0  -4     1547.73     1744.04     38.46 o 
  -3   0  -2     2778.83     2664.60     41.03 o 
  -3   0   0     7890.74     7832.89     63.11 o 
  -3   0   2     7984.32     8121.70     45.47 o 
  -3   0   4     4138.81     3807.82     26.24 o 
  -3   0   6     2881.40     2769.72     28.52 o 
  -3   0   8     1777.71     1555.16     23.02 o 
  -3   0  10     1056.95      907.95     19.19 o 
  -3   0  12     1090.15     1049.80     21.55 o 
  -3   0  14      688.87      672.83     27.35 o 
  -3   0  16      355.51      382.54     26.78 o 
  -3   0  18      275.17      271.64     26.31 o 
  -3   0  20      912.11      831.91     34.72 o 
  -3   0  22      295.75      293.72     31.43 o 
  -3   0  24      360.23      310.79     34.99 o 
  -3   0  26       63.45       85.04     29.86 o 
  -3   0  28       82.79       88.36     31.85 o 
  -3   1 -27       19.80       12.74     46.87 o 
  -3   1 -26       60.79       95.17     38.73 o 
  -3   1 -25       45.28       58.63     32.78 o 
  -3   1 -24       45.96       32.39     30.31 o 
  -3   1 -23       45.42       53.95     37.25 o 
  -3  -1 -22       26.96       52.90     35.12 o 
  -3  -1 -21       50.62       72.22     32.99 o 
  -3   1 -20       90.96       91.12     29.76 o 
  -3  -1 -19       39.83       25.37     30.45 o 
  -3   1 -18      158.83      188.76     31.16 o 
  -3   1 -17       60.89       59.54     25.37 o 
  -3  -1 -16      167.41      164.17     24.59 o 
  -3  -1 -15      117.57      155.76     28.24 o 
  -3   1 -14     1025.37     1203.43     36.22 o 
  -3  -1 -13      620.06      735.70     30.26 o 
  -3   1 -12      904.26      898.06     30.95 o 
  -3  -1 -11      980.57     1101.31     19.25 o 
  -3   1 -10     1118.76     1172.35     19.22 o 
  -3  -1  -9      478.32      528.35     14.96 o 
  -3  -1  -8     3251.20     3228.62     27.75 o 
  -3  -1  -7      988.80     1162.01     26.23 o 
  -3   1  -6     2608.37     2715.89     34.44 o 
  -3  -1  -5     1473.24     1600.43     27.27 o 
  -3   1  -4     2729.05     2670.15     31.78 o 
  -3   1  -3      744.30      753.92     19.43 o 
  -3  -1  -2      555.26      595.93     18.05 o 
  -3  -1  -1      834.04      874.90     19.32 o 
  -3  -1   0     1954.08     1949.31     20.43 o 
  -3   1   1      203.35      216.02     10.41 o 
  -3  -1   2     1165.65     1240.85     14.86 o 
  -3  -1   3      443.02      452.39     12.33 o 
  -3   1   4      712.88      695.29     11.99 o 
  -3  -1   5      359.40      403.29     10.03 o 
  -3  -1   6     1377.94     1494.54     13.55 o 
  -3   1   7     1040.81     1112.50     12.31 o 
  -3   1   8     1407.09     1491.94     16.12 o 
  -3   1   9      824.51      885.97     13.91 o 
  -3   1  10     2497.96     2429.16     20.07 o 
  -3   1  11      422.63      433.26     13.46 o 
  -3   1  12     1355.63     1352.82     19.09 o 
  -3   1  13      936.61     1006.10     17.48 o 
  -3   1  14      919.35      831.62     16.92 o 
  -3   1  15      908.73      896.36     18.07 o 
  -3   1  16      791.84      680.57     16.67 o 
  -3   1  17      204.90      191.43     13.22 o 
  -3  -1  18      294.82      263.72     18.11 o 
  -3  -1  19       99.43       68.99     16.27 o 
  -3  -1  20      325.78      313.27     20.03 o 
  -3   1  21       24.12       13.68     17.70 o 
  -3  -1  22       52.35       59.23     17.83 o 
  -3   1  23       55.98       88.88     20.22 o 
  -3  -1  24       19.07       34.22     19.69 o 
  -3   1  25       24.13       42.20     19.99 o 
  -3   1  26       35.35       50.89     20.99 o 
  -3   1  27       28.56       41.24     20.59 o 
  -3  -1  28       29.29       45.39     35.27 o 
  -3  -1  29       16.45       43.63     33.16 o 
  -3   2 -27       38.90       52.27     36.29 o 
  -3  -2 -26       16.75       11.18     34.54 o 
  -3   2 -25      113.80      154.23     37.05 o 
  -3   2 -24       14.37       11.66     34.60 o 
  -3  -2 -23      164.03      179.50     31.92 o 
  -3   2 -22       31.93       20.86     31.01 o 
  -3   2 -21      315.15      362.56     35.55 o 
  -3  -2 -20       18.26       55.26     28.67 o 
  -3  -2 -19      303.98      368.10     29.90 o 
  -3   2 -18      198.07      201.33     30.91 o 
  -3   2 -17      386.59      514.10     31.87 o 
  -3   2 -16       12.62        6.98     22.62 o 
  -3   2 -15      819.27      905.45     34.51 o 
  -3  -2 -14        9.74       17.68     20.47 o 
  -3  -2 -13       27.50       24.81     20.45 o 
  -3  -2 -12        5.50        6.85     11.80 o 
  -3  -2 -11      508.11      541.71     14.09 o 
  -3  -2 -10      159.06      181.93     13.88 o 
  -3   2  -9      193.24      224.51     22.28 o 
  -3   2  -8       77.31      119.57     19.92 o 
  -3   2  -7     1247.25     1471.11     28.66 o 
  -3   2  -6      109.38      109.85     16.61 o 
  -3   2  -5      645.24      713.53     22.15 o 
  -3   2  -4      278.81      354.12     18.26 o 
  -3   2  -3     2520.65     2809.16     32.61 o 
  -3  -2  -2       67.66       71.97     11.25 o 
  -3  -2  -1     1602.70     1594.70     19.89 o 
  -3  -2   0      711.90      804.25     13.98 o 
  -3  -2   1     2042.76     2038.83     20.95 o 
  -3  -2   2      531.73      671.55     14.10 o 
  -3  -2   3     1610.64     1527.21     18.10 o 
  -3  -2   4       39.49       45.38      9.19 o 
  -3   2   5     3278.90     3279.00     23.87 o 
  -3   2   6      268.79      313.68     10.33 o 
  -3   2   7     1019.06     1016.39     12.92 o 
  -3   2   8       68.23       77.41      8.21 o 
  -3   2   9     2318.17     2345.53     16.43 o 
  -3   2  10       81.86       94.04      7.11 o 
  -3   2  11      377.85      361.26     12.30 o 
  -3   2  12      323.45      321.12     12.12 o 
  -3   2  13      410.99      435.37     13.03 o 
  -3   2  14        3.56        8.45      9.84 o 
  -3   2  15       34.33       33.14      7.52 o 
  -3   2  16        9.62       12.35     10.00 o 
  -3   2  17      457.52      414.44     13.68 o 
  -3   2  18       14.40       10.60     10.73 o 
  -3   2  19      247.72      294.71     14.83 o 
  -3   2  20      100.72      105.22     13.91 o 
  -3   2  21      309.46      339.34     16.02 o 
  -3   2  22        9.04       22.64     14.16 o 
  -3   2  23      222.49      232.82     16.75 o 
  -3   2  24       15.55       22.94     19.96 o 
  -3   2  25      160.01      144.68     23.47 o 
  -3  -2  26        7.89       10.20     37.93 o 
  -3  -2  27      127.40      120.13     42.55 o 
  -3  -2  28       26.24       67.80     41.90 o 
  -3  -2  29       73.51       94.86     43.85 o 
  -3  -3 -26       20.55       -0.85     43.98 o 
  -3  -3 -25       23.29        3.20     50.28 o 
  -3   3 -24       49.91       60.57     35.32 o 
  -3   3 -23       12.93       39.25     32.96 o 
  -3  -3 -22       43.42       66.35     36.18 o 
  -3   3 -21      100.74      157.28     33.81 o 
  -3  -3 -20       31.81       39.44     33.01 o 
  -3  -3 -19       94.48      132.69     28.95 o 
  -3  -3 -18      204.08      235.20     31.96 o 
  -3  -3 -17      255.29      292.30     31.68 o 
  -3  -3 -16       53.24       26.44     23.35 o 
  -3   3 -15      481.32      502.46     31.60 o 
  -3  -3 -14       49.90       72.88     24.93 o 
  -3  -3 -13      388.44      423.55     27.93 o 
  -3   3 -12       65.13       82.01     21.67 o 
  -3   3 -11      596.99      632.81     28.13 o 
  -3  -3 -10      911.88      971.00     28.13 o 
  -3   3  -9     1220.34     1252.30     30.57 o 
  -3  -3  -8      723.35      746.21     25.23 o 
  -3   3  -7      675.43      646.33     23.73 o 
  -3  -3  -6      342.63      357.17     21.01 o 
  -3   3  -5      854.30      809.99     23.60 o 
  -3   3  -4      412.80      425.39     19.31 o 
  -3  -3  -3      836.26      885.47     18.17 o 
  -3  -3  -2      508.21      512.23     15.77 o 
  -3   3  -1     1646.59     1680.12     18.74 o 
  -3  -3   0      214.00      230.91     12.36 o 
  -3  -3   1      183.33      181.49     11.53 o 
  -3  -3   2      354.64      326.40     12.14 o 
  -3   3   3     1259.90     1264.62     17.38 o 
  -3   3   4      280.88      293.53     11.45 o 
  -3  -3   5      448.61      484.33     12.11 o 
  -3  -3   6      509.94      502.68     11.98 o 
  -3   3   7      446.33      460.24     11.55 o 
  -3  -3   8      467.93      480.17     10.60 o 
  -3  -3   9      338.95      329.53      8.51 o 
  -3  -3  10      780.28      690.77      9.95 o 
  -3  -3  11     1057.26      963.94      9.78 o 
  -3  -3  12      665.07      618.77      7.96 o 
  -3   3  13      788.34      675.01      6.69 o 
  -3   3  14       62.06       54.66      4.30 o 
  -3   3  15      744.51      612.55      9.33 o 
  -3   3  16       97.28       88.79      9.93 o 
  -3   3  17      510.98      438.90     12.60 o 
  -3  -3  18       87.59       65.15      9.79 o 
  -3   3  19      474.73      465.93     21.88 o 
  -3   3  20      106.69      113.36     17.12 o 
  -3  -3  21      128.24      145.64     19.28 o 
  -3   3  22       27.87       47.36     18.03 o 
  -3  -3  23      206.23      235.25     42.69 o 
  -3  -3  24       65.96       75.39     39.56 o 
  -3  -3  25       12.51       48.39     33.41 o 
  -3  -3  26       47.07       46.81     35.08 o 
  -3  -3  27       16.80       19.62     37.39 o 
  -3  -3  28       15.37       26.87     38.15 o 
  -3  -4 -25       36.32       15.36     55.11 o 
  -3  -4 -24       58.43       69.93     50.82 o 
  -3  -4 -23       29.67       52.87     46.84 o 
  -3  -4 -22      138.50      151.62     39.93 o 
  -3  -4 -21       23.94       16.25     37.00 o 
  -3  -4 -20      254.28      292.51     40.33 o 
  -3  -4 -19       17.90       24.06     31.17 o 
  -3   4 -18      262.86      304.51     32.78 o 
  -3  -4 -17       26.23       -8.95     24.51 o 
  -3   4 -16      328.07      319.97     27.00 o 
  -3  -4 -15       89.68       88.18     25.88 o 
  -3  -4 -14     1135.72     1160.41     35.99 o 
  -3  -4 -13      188.15      227.02     26.99 o 
  -3   4 -12      649.12      628.55     28.53 o 
  -3  -4 -11      270.56      277.82     23.56 o 
  -3   4 -10        6.90       18.01     18.47 o 
  -3  -4  -9      123.19      116.73     18.94 o 
  -3   4  -8        7.80       11.24     18.83 o 
  -3  -4  -7      468.81      486.01     22.82 o 
  -3  -4  -6      479.32      538.01     23.87 o 
  -3  -4  -5       13.59       22.92     15.98 o 
  -3  -4  -4      899.94      888.15     19.08 o 
  -3  -4  -3      403.73      449.86     16.02 o 
  -3  -4  -2     1587.10     1619.47     19.75 o 
  -3  -4  -1       72.16       68.63     12.30 o 
  -3  -4   0     1740.48     1777.28     22.13 o 
  -3  -4   1      197.10      187.79     12.53 o 
  -3  -4   2     2073.11     1737.61     20.80 o 
  -3   4   3       88.41       72.18     10.14 o 
  -3   4   4     2225.92     2135.46     21.63 o 
  -3  -4   5      771.45      751.74     14.10 o 
  -3  -4   6     1509.52     1338.35     38.42 o 
  -3  -4   7       15.22       25.21     23.06 o 
  -3  -4   8      703.13      694.23     36.01 o 
  -3  -4   9      941.72      912.51     39.45 o 
  -3  -4  10       14.20       27.87     26.29 o 
  -3  -4  11      186.97      171.35     25.42 o 
  -3  -4  12        4.64       -4.31     30.44 o 
  -3  -4  13      184.63      175.50     30.76 o 
  -3  -4  14      313.37      269.66     33.60 o 
  -3  -4  15      273.21      259.98     37.20 o 
  -3  -4  16      564.14      575.10     40.76 o 
  -3   4  17       76.44       87.89     15.69 o 
  -3  -4  18      239.75      246.72     31.60 o 
  -3  -4  19       13.83       45.53     36.53 o 
  -3  -4  20      265.85      242.96     41.06 o 
  -3  -4  21        8.94       39.47     37.45 o 
  -3  -4  22      200.47      194.09     39.41 o 
  -3  -4  23       12.04       37.67     41.72 o 
  -3  -4  24      167.17      174.02     41.26 o 
  -3  -4  25       36.21       20.84     36.00 o 
  -3  -4  26       94.95       73.20     40.12 o 
  -3  -4  27       17.88       31.54     44.95 o 
  -3  -5 -23       14.95       77.11     43.99 o 
  -3  -5 -22        5.84       34.26     44.24 o 
  -3  -5 -21       36.82       86.32     43.72 o 
  -3  -5 -20       33.37       61.71     40.15 o 
  -3  -5 -19       10.57       -0.23     34.59 o 
  -3  -5 -18       48.13       13.00     32.58 o 
  -3  -5 -17        9.07        7.59     30.89 o 
  -3  -5 -16       89.65      102.89     37.23 o 
  -3  -5 -15       76.80      108.57     36.18 o 
  -3  -5 -14      213.40      240.59     37.71 o 
  -3  -5 -13       29.34       54.86     31.78 o 
  -3  -5 -12     1095.27     1176.04     43.58 o 
  -3  -5 -11       54.28      103.70     31.18 o 
  -3  -5 -10      773.77      740.16     34.71 o 
  -3  -5  -9       42.70       41.44     28.37 o 
  -3  -5  -8      536.31      482.78     34.30 o 
  -3  -5  -7       65.75       79.42     27.94 o 
  -3  -5  -6     1279.53     1308.56     41.60 o 
  -3  -5  -5      139.12      133.57     25.75 o 
  -3  -5  -4      626.45      569.64     20.84 o 
  -3  -5  -3       56.74       57.86     15.93 o 
  -3  -5  -2      480.65      412.15     18.46 o 
  -3  -5  -1       53.19       41.85     15.65 o 
  -3  -5   0       96.71       90.77     16.35 o 
  -3  -5   1        3.28        3.13     14.80 o 
  -3  -5   2       70.24       74.83     15.27 o 
  -3  -5   3      110.27       80.62     17.52 o 
  -3  -5   4      306.70      281.94     20.21 o 
  -3  -5   5       93.18       74.87     18.82 o 
  -3  -5   6      347.11      299.14     30.65 o 
  -3  -5   7      238.08      224.97     27.24 o 
  -3  -5   8     1730.81     1532.40     43.97 o 
  -3  -5   9       52.20       82.11     29.49 o 
  -3  -5  10      465.49      419.02     37.48 o 
  -3  -5  11       27.39       29.58     29.58 o 
  -3  -5  12      422.04      439.95     39.32 o 
  -3  -5  13      110.47      116.72     31.59 o 
  -3  -5  14      699.70      658.41     36.65 o 
  -3  -5  15       26.74        2.94     28.91 o 
  -3  -5  16      344.10      268.27     36.87 o 
  -3  -5  17       55.93       27.98     30.70 o 
  -3  -5  18      178.25      158.25     38.85 o 
  -3  -5  19       15.96       11.21     41.08 o 
  -3  -5  20       99.66       93.05     32.22 o 
  -3  -5  21        7.09       50.41     42.80 o 
  -3  -5  22       66.67       85.95     36.91 o 
  -3  -5  23       36.01       23.54     42.83 o 
  -3  -5  24        4.62       39.09     47.33 o 
  -3  -5  25        7.66        2.19     43.61 o 
  -3  -6 -21       46.43      113.31     43.35 o 
  -3  -6 -20       30.27       15.75     38.51 o 
  -3  -6 -19       55.74       28.12     38.54 o 
  -3  -6 -18       12.34       28.63     32.09 o 
  -3  -6 -17      118.13      125.63     36.34 o 
  -3  -6 -16       32.56       33.10     37.00 o 
  -3  -6 -15       27.53       46.46     36.16 o 
  -3  -6 -14      159.07      203.47     38.17 o 
  -3  -6 -13       29.26       80.16     34.63 o 
  -3  -6 -12       33.47       51.33     27.94 o 
  -3  -6 -11       29.20       38.80     28.39 o 
  -3  -6 -10      115.87      110.26     27.15 o 
  -3  -6  -9      212.45      208.44     32.59 o 
  -3  -6  -8        1.92        4.96     29.91 o 
  -3  -6  -7       63.62       77.46     31.53 o 
  -3  -6  -6      242.69      229.38     32.42 o 
  -3  -6  -5      105.62       92.31     30.88 o 
  -3  -6  -4       80.04       91.13     17.84 o 
  -3  -6  -3       87.50      100.85     17.27 o 
  -3  -6  -2      105.95      118.19     17.74 o 
  -3  -6  -1      342.43      306.11     19.88 o 
  -3  -6   0      131.89      156.99     18.60 o 
  -3  -6   1       97.98       91.05     17.78 o 
  -3  -6   2      256.34      236.82     20.24 o 
  -3  -6   3      400.82      357.04     21.78 o 
  -3  -6   4      185.67      173.30     20.49 o 
  -3  -6   5       58.28       57.63     23.48 o 
  -3  -6   6      154.29      162.17     28.53 o 
  -3  -6   7      184.49      180.56     29.13 o 
  -3  -6   8      327.68      304.48     32.51 o 
  -3  -6   9      116.62      112.34     33.63 o 
  -3  -6  10        2.65      -10.45     29.36 o 
  -3  -6  11      207.60      180.98     34.77 o 
  -3  -6  12      194.94      193.91     34.51 o 
  -3  -6  13       14.22        5.09     36.93 o 
  -3  -6  14       50.73       51.45     38.77 o 
  -3  -6  15       26.63       38.34     39.27 o 
  -3  -6  16       97.57       82.23     41.26 o 
  -3  -6  17       46.15       14.95     40.48 o 
  -3  -6  18       60.06       15.79     31.07 o 
  -3  -6  19       93.49       65.97     43.79 o 
  -3  -6  20        5.96       -5.28     41.27 o 
  -3  -6  21       59.94       48.15     41.17 o 
  -3  -6  22       17.61       12.13     40.42 o 
  -3  -6  23       69.49       53.16     47.22 o 
  -3  -7 -17       29.67        2.17     32.85 o 
  -3  -7 -16       10.05       28.73     32.87 o 
  -3  -7 -15       92.92      166.74     39.00 o 
  -3  -7 -14        0.50       -6.54     36.27 o 
  -3  -7 -13       53.15       61.30     35.16 o 
  -3  -7 -12       24.66       38.58     34.35 o 
  -3  -7 -11       99.11      106.04     35.04 o 
  -3  -7 -10        8.21       30.79     28.01 o 
  -3  -7  -9      208.91      219.89     30.30 o 
  -3  -7  -8       47.93       43.38     29.45 o 
  -3  -7  -7      128.98      133.06     33.89 o 
  -3  -7  -6        5.67       -3.54     31.51 o 
  -3  -7  -5      172.68      136.23     30.43 o 
  -3  -7  -4       29.19       37.18     17.85 o 
  -3  -7  -3      130.78      110.45     18.77 o 
  -3  -7  -2       74.32       86.98     17.30 o 
  -3  -7  -1       64.35       53.04     17.91 o 
  -3  -7   0        7.57       13.12     17.97 o 
  -3  -7   1       73.36       39.20     18.24 o 
  -3  -7   2        3.82        3.45     17.78 o 
  -3  -7   3       32.64       21.67     18.24 o 
  -3  -7   4      154.29      128.88     21.55 o 
  -3  -7   5       64.68       73.57     22.14 o 
  -3  -7   6       46.17       75.94     33.85 o 
  -3  -7   7       84.59      108.69     35.45 o 
  -3  -7   8        5.54       -1.77     30.81 o 
  -3  -7   9       64.03       62.04     27.46 o 
  -3  -7  10       92.84       86.00     36.48 o 
  -3  -7  11      255.61      234.09     35.58 o 
  -3  -7  12       16.43        2.60     32.43 o 
  -3  -7  13      177.51      236.39     44.21 o 
  -3  -7  14       23.38       -1.97     41.48 o 
  -3  -7  15       97.56       84.01     43.28 o 
  -3  -7  16        0.82        6.59     43.35 o 
  -3  -7  17      145.74      135.00     44.02 o 
  -3  -7  18       12.35       26.49     33.23 o 
  -3  -7  19       29.33       28.11     46.22 o 
  -3  -7  20       23.34       13.28     44.23 o 
  -3  -8 -13       18.40       31.05     32.59 o 
  -3  -8 -12       16.17       32.19     30.90 o 
  -3  -8 -11       16.01       19.97     33.61 o 
  -3  -8 -10       11.37       11.88     33.38 o 
  -3  -8  -9       20.44       34.95     29.81 o 
  -3  -8  -8        7.93       14.03     28.62 o 
  -3  -8  -7       17.93       27.05     34.66 o 
  -3  -8  -6        1.57       13.04     32.93 o 
  -3  -8  -5       51.96       42.23     34.71 o 
  -3  -8  -4       75.18       95.14     37.49 o 
  -3  -8  -3       89.40      115.87     36.26 o 
  -3  -8  -2       18.31       24.64     28.25 o 
  -3  -8  -1      113.11      119.56     30.23 o 
  -3  -8   0       95.91      108.95     33.66 o 
  -3  -8   1        9.11       14.01     19.24 o 
  -3  -8   2       73.99       71.72     21.45 o 
  -3  -8   3       62.09       45.27     21.41 o 
  -3  -8   4       33.89       37.23     21.91 o 
  -3  -8   5       82.53       82.47     22.30 o 
  -3  -8   6       82.56       75.48     36.37 o 
  -3  -8   7       91.14      100.82     37.77 o 
  -3  -8   8        2.07       -7.11     35.21 o 
  -3  -8   9       37.13       36.44     35.98 o 
  -3  -8  10        8.68        3.87     34.99 o 
  -3  -8  11       42.12       70.37     39.50 o 
  -3  -8  12        8.57       15.53     33.80 o 
  -3  -8  13       32.66        7.45     32.32 o 
  -3  -8  14       13.56       29.07     38.85 o 
  -3  -8  15       33.12       19.40     37.49 o 
  -3  -8  16       37.41       48.63     38.20 o 
  -3  -9  -8       45.58       73.86     38.66 o 
  -3  -9  -7        2.83       15.05     30.97 o 
  -3  -9  -6       36.09       50.38     36.90 o 
  -3  -9  -5       11.42        7.01     30.67 o 
  -3  -9  -4       11.88       44.66     39.78 o 
  -3  -9  -3        4.17       15.20     35.50 o 
  -3  -9  -1        3.17       41.91     31.02 o 
  -3  -9   0        9.79       14.86     34.54 o 
  -3  -9   1        0.51       28.79     32.17 o 
  -3  -9   2       13.60       -0.83     30.32 o 
  -3  -9   3        5.85       -3.30     35.62 o 
  -3  -9   4       21.29        8.49     36.98 o 
  -3  -9   5        3.45      -19.05     36.84 o 
  -3  -9   6        8.77       41.04     38.15 o 
  -3  -9   7        9.80        4.06     22.91 o 
  -3  -9   8       24.87       62.24     38.38 o 
  -3  -9   9        5.83        4.77     39.40 o 
  -3  -9  10       40.27       36.54     41.12 o 
   2   0 -30       50.38      -16.90     71.40 o 
  -2   0 -28        4.25       -3.18    134.67 o 
   2   0 -28       86.30       35.77     74.01 o 
  -2   0 -26       58.55       58.50     42.60 o 
   2   0 -26      329.95      141.66     69.80 o 
  -2   0 -24      292.72      295.47     61.14 o 
   2   0 -24       56.82       61.76     42.78 o 
  -2   0 -22      169.11      233.60     36.16 o 
   2   0 -22      784.11      418.03     40.44 o 
  -2   0 -20      404.86      497.14     64.04 o 
   2   0 -20      521.12      271.24     39.64 o 
  -2   0 -18      962.64     1196.23     66.90 o 
   2   0 -18      123.81       64.71     51.11 o 
  -2   0 -16      809.55     1049.05     65.73 o 
   2   0 -16      201.75      126.97     50.55 o 
  -2   0 -14     1017.35     1274.87     47.10 o 
   2   0 -14      256.38      163.95     30.30 o 
  -2   0 -12      173.61      232.48     28.89 o 
   2   0 -12      248.92      162.09     27.85 o 
  -2   0 -10     1151.40     1436.98     46.01 o 
   2   0 -10     4025.61     2471.40     50.07 o 
  -2   0  -8      255.31      332.14     15.47 o 
   2   0  -8     3792.48     2098.51     25.26 o 
  -2   0  -6      650.13      689.89     16.77 o 
   2   0  -6     3911.17     2480.93     23.66 o 
  -2   0  -4     3093.00     3458.53     40.95 o 
   2   0  -4     6458.50     3780.44     49.19 o 
  -2   0  -2     6077.34     6032.11     47.40 o 
   2   0  -2    10825.76     5640.27     43.18 o 
  -2   0   0     3273.24     3614.10     34.99 o 
   2   0   0     3152.62     1995.10     28.12 o 
  -2   0   2    11239.95    11183.66     43.13 o 
  -2   0   2    11239.95    11405.38     59.07 o 
   2   0   2     5853.39     2872.62     38.47 o 
  -2   0   4     6705.60     6782.76     46.23 o 
  -2   0   4     6705.60     6741.35     48.62 o 
   2   0   4     2979.02     1679.72     19.47 o 
  -2   0   6     4060.82     3948.98     37.00 o 
  -2   0   6     4060.82     4216.59     40.62 o 
   2   0   6      626.18      420.20     20.44 o 
  -2   0   8     3937.58     4008.57     39.87 o 
   2   0   8      245.90      200.40     16.74 o 
  -2   0  10     4179.63     4588.19     45.76 o 
   2   0  10     1108.97      655.92     21.89 o 
  -2   0  12      258.44      258.05     18.22 o 
   2   0  12      167.21      101.28     17.88 o 
  -2   0  14      266.19      304.13     22.25 o 
   2   0  14      979.86      570.10     25.43 o 
  -2   0  16      209.47      245.38     21.78 o 
   2   0  16      779.72      419.25     25.58 o 
  -2   0  18      128.55      140.19     23.81 o 
   2   0  18      927.17      522.21     30.69 o 
  -2   0  20      541.06      564.97     32.47 o 
   2   0  20      389.94      230.64     37.00 o 
  -2   0  22      814.11      823.73     37.98 o 
   2   0  22      162.88       91.80     29.60 o 
  -2   0  24       59.00       80.62     32.14 o 
   2   0  24      281.93      170.58     30.97 o 
  -2   0  26      342.57      305.63     34.39 o 
   2   0  26       56.39       40.49     46.60 o 
  -2   0  28       89.60      104.11     50.94 o 
   2   0  28        4.10        0.07     51.45 o 
  -2   0  30       52.31       50.58     41.51 o 
  -2  -1 -29       29.37       40.85     50.92 o 
  -2  -1 -28       47.10       70.06     50.99 o 
  -2   1 -27       52.29       34.47     37.42 o 
  -2   1 -26       11.42       22.43     40.31 o 
  -2   1 -25       36.03       31.94     45.53 o 
  -2   1 -24       29.71       49.58     43.37 o 
  -2   1 -23       39.93       54.64     41.84 o 
  -2   1 -22       11.42       21.28     39.76 o 
  -2   1 -21      144.98      115.21     32.19 o 
  -2   1 -20       12.41        7.28     36.03 o 
  -2   1 -19       31.62       23.71     35.38 o 
  -2   1 -18      206.65      226.47     28.67 o 
  -2  -1 -17      401.58      435.96     29.36 o 
  -2   1 -16      487.73      515.06     27.80 o 
  -2   1 -15      933.34     1027.43     31.59 o 
  -2  -1 -14      591.97      636.11     27.04 o 
  -2   1 -13     1090.33     1269.14     30.67 o 
  -2   1 -12      657.15      682.93     25.62 o 
  -2   1 -11     3792.57     4476.74     46.68 o 
  -2   1 -10      734.70      739.38     24.12 o 
  -2  -1  -9     1076.27     1007.80     14.56 o 
  -2  -1  -8     6340.31     6679.93     31.31 o 
  -2   1  -7     1564.51     1699.29     20.14 o 
  -2   1  -6     2437.46     2152.08     25.40 o 
  -2  -1  -5     1644.11     1724.44     20.18 o 
  -2   1  -4     1111.65     1051.73     15.68 o 
  -2  -1  -3      753.27      741.45     20.71 o 
  -2   1  -3      776.36      662.72     18.06 o 
  -2  -1  -2     2482.66     2514.77     32.55 o 
  -2   1  -2     2919.68     2675.08     26.30 o 
  -2  -1  -1     1191.07     1190.09     15.19 o 
  -2  -1   0     2024.93     2123.96     21.05 o 
  -2  -1   0     2058.80     2065.43     21.86 o 
  -2  -1   1       70.32       79.10     13.09 o 
  -2   1   1     1045.48     1132.46     15.96 o 
  -2  -1   2      575.14      592.84     10.53 o 
  -2   1   3     2103.08     2249.79     14.55 o 
  -2   1   4      410.71      416.79      7.12 o 
  -2  -1   5      698.49      721.39     11.31 o 
  -2   1   6      797.27      894.51     12.32 o 
  -2   1   7     1182.52     1236.73     14.34 o 
  -2   1   8     2265.46     2247.75     17.86 o 
  -2   1   9     4451.02     4781.99     25.66 o 
  -2   1  10      670.13      684.87     15.37 o 
  -2   1  11      930.26      858.67     17.14 o 
  -2   1  12     4579.96     4642.54     34.71 o 
  -2   1  13      505.83      482.59     15.90 o 
  -2   1  14     1900.43     1821.95     21.53 o 
  -2   1  15      643.63      651.30     19.30 o 
  -2   1  16     1125.44     1146.33     23.92 o 
  -2   1  17      474.09      471.81     20.26 o 
  -2  -1  18      664.57      525.73     19.12 o 
  -2   1  19      323.64      244.82     18.08 o 
  -2   1  20       65.62       54.09     18.71 o 
  -2  -1  21       22.37        3.33     25.86 o 
  -2   1  22      262.03      255.66     21.84 o 
  -2   1  23       16.67       15.73     26.82 o 
  -2  -1  24       30.17       12.22     22.17 o 
  -2   1  25       15.28       26.03     26.44 o 
  -2   1  26       18.57       12.00     25.06 o 
  -2   1  27        9.22       29.95     24.79 o 
  -2   1  28       35.37       44.31     27.89 o 
  -2  -1  29       35.09       61.17     36.96 o 
  -2  -1  30       23.47       31.27     55.98 o 
  -2  -2 -29       20.24       13.79     66.33 o 
  -2  -2 -28       35.06      -17.45     60.54 o 
  -2  -2 -27       52.61       29.57     49.05 o 
  -2  -2 -26       44.06        7.44     68.71 o 
  -2  -2 -25       87.42       68.44     46.55 o 
  -2  -2 -24       71.56       41.11     59.01 o 
  -2   2 -23      144.93      143.38     31.96 o 
  -2   2 -22      154.00      167.62     41.03 o 
  -2   2 -21      793.16      773.06     49.55 o 
  -2   2 -20      163.53      154.45     31.01 o 
  -2   2 -19      807.47      896.50     42.30 o 
  -2   2 -18      294.52      292.35     28.15 o 
  -2   2 -17     1252.34     1401.81     47.91 o 
  -2   2 -16      198.23      232.47     25.85 o 
  -2   2 -15      568.57      606.53     30.38 o 
  -2   2 -14       45.16       33.37     24.57 o 
  -2   2 -13      887.73      908.40     30.13 o 
  -2  -2 -12       82.45       78.39     19.05 o 
  -2   2 -11       88.64       76.31     20.71 o 
  -2  -2 -10       61.09       62.86      5.17 o 
  -2  -2 -10       85.54       86.84     16.72 o 
  -2  -2  -9      401.11      509.78     23.32 o 
  -2   2  -8      248.07      282.83     16.52 o 
  -2   2  -7      648.23      632.87     19.77 o 
  -2   2  -6      485.00      586.48     19.35 o 
  -2   2  -5     1723.29     1764.92     28.15 o 
  -2   2  -4     1081.99     1226.47     23.93 o 
  -2  -2  -3      953.53      943.74     15.48 o 
  -2  -2  -2       84.00       75.69     13.01 o 
  -2  -2  -2     3815.86     4014.14     33.19 o 
  -2  -2  -1     8810.39     8910.65     62.07 o 
  -2   2  -1     8884.12     8861.25     46.42 o 
  -2  -2   0     1912.58     2128.06     17.95 o 
  -2  -2   1     3523.84     3289.89     23.89 o 
  -2  -2   2      153.09      153.21     13.42 o 
  -2  -2   2     4395.95     4445.32     32.14 o 
  -2   2   3     7789.75     7231.50     38.45 o 
  -2   2   4      486.96      509.31     12.17 o 
  -2   2   5     2244.82     2047.35     17.99 o 
  -2  -2   6      892.36      890.96      9.72 o 
  -2   2   7      943.85      820.21      8.57 o 
  -2   2   8      696.92      640.47     10.89 o 
  -2   2   9      466.06      458.89      9.69 o 
  -2   2  10      793.35      802.93      9.46 o 
  -2   2  11       80.19       85.87      6.18 o 
  -2   2  12      124.60      114.71      6.45 o 
  -2   2  13      143.06      132.25      7.81 o 
  -2   2  14      493.77      536.38     10.26 o 
  -2   2  15       63.18       49.43      8.82 o 
  -2   2  16      297.07      310.52     11.58 o 
  -2   2  17      253.37      211.67     10.72 o 
  -2  -2  18      629.54      555.76     18.61 o 
  -2   2  19      548.22      394.38     17.25 o 
  -2   2  20      389.41      411.09     24.62 o 
  -2   2  21      150.34      149.80     20.15 o 
  -2   2  22      419.28      412.09     22.31 o 
  -2  -2  23      305.67      302.12     23.67 o 
  -2   2  24      110.33      104.26     22.21 o 
  -2   2  25      127.62      133.16     22.92 o 
  -2  -2  26       63.83       36.06     58.67 o 
  -2  -2  27       58.48       48.60     42.65 o 
  -2  -2  28       58.38       53.25     41.38 o 
  -2  -2  29       60.45       79.16     48.40 o 
  -2  -2  30       21.81       14.76     62.81 o 
  -2  -3 -28       18.22       24.85     47.80 o 
  -2  -3 -27      102.24      144.14     43.66 o 
  -2  -3 -26       41.13       -1.94     58.36 o 
  -2  -3 -25      115.97      120.92     46.77 o 
  -2  -3 -24       38.91       85.24     45.87 o 
  -2  -3 -23       38.36       52.69     57.19 o 
  -2  -3 -22       34.57       41.45     43.44 o 
  -2  -3 -21        6.76      -10.80     48.93 o 
  -2  -3 -20       33.22       59.49     35.08 o 
  -2  -3 -19       16.39       24.03     31.54 o 
  -2  -3 -18      164.81      198.26     27.26 o 
  -2  -3 -17       30.34       31.21     23.50 o 
  -2  -3 -16      439.21      479.57     29.47 o 
  -2   3 -15     1753.41     1942.00     43.05 o 
  -2   3 -14      366.07      421.91     25.10 o 
  -2   3 -13      948.45     1039.60     28.93 o 
  -2  -3 -12      694.76      793.29     27.13 o 
  -2   3 -11     2934.92     3302.59     41.72 o 
  -2   3 -10      796.41      895.25     24.86 o 
  -2   3  -9     1686.57     1744.25     32.25 o 
  -2  -3  -8     1015.34     1069.34     24.79 o 
  -2  -3  -7     1991.94     1916.43     31.40 o 
  -2  -3  -6      638.71      606.00     20.85 o 
  -2  -3  -5     4013.32     4323.66     38.01 o 
  -2  -3  -4      801.35      773.87     24.75 o 
  -2  -3  -4     1748.78     1719.22     23.46 o 
  -2  -3  -3     1751.24     1813.80     20.88 o 
  -2  -3  -2       39.80       40.05     13.40 o 
  -2   3  -2       39.99       43.22     11.83 o 
  -2  -3  -1      838.10      838.06     14.16 o 
  -2  -3   0      389.56      407.32     12.43 o 
  -2  -3   1      216.20      244.41      9.63 o 
  -2   3   2     1387.48     1228.97     20.38 o 
  -2   3   3       19.55       13.64      9.44 o 
  -2   3   4     1135.40     1135.95     14.12 o 
  -2  -3   5     2353.27     2619.67     43.02 o 
  -2  -3   6     3776.01     4189.01     53.07 o 
  -2  -3   7      646.17      668.79     30.21 o 
  -2  -3   8     1299.24     1353.21     36.67 o 
  -2  -3   9     1404.13     1396.80     37.92 o 
  -2   3  10     1129.96     1144.51     19.04 o 
  -2   3  11     1273.54     1233.96     12.21 o 
  -2   3  12     1732.30     1851.88     15.56 o 
  -2   3  13      917.65      776.54     11.44 o 
  -2   3  14      671.39      634.79      7.79 o 
  -2   3  15      692.38      637.50      9.43 o 
  -2   3  16      977.08      961.08     10.89 o 
  -2   3  17      621.51      586.26     13.49 o 
  -2   3  18       21.66       16.16      8.09 o 
  -2   3  19      334.34      250.74     10.92 o 
  -2   3  20       13.18        8.46     13.76 o 
  -2   3  21       68.23       65.19     18.40 o 
  -2   3  22        8.26        3.03     24.44 o 
  -2  -3  23       36.86       83.20     45.86 o 
  -2  -3  24       18.80       23.30     43.27 o 
  -2  -3  25       18.91       35.45     48.29 o 
  -2  -3  26      164.30      133.43     49.86 o 
  -2  -3  27       20.95       50.78     48.17 o 
  -2  -3  28       89.07      105.21     41.50 o 
  -2  -3  29        9.66        1.28     70.18 o 
  -2  -4 -26       15.08      -24.41     58.75 o 
  -2  -4 -25       89.59       89.54     59.15 o 
  -2  -4 -24      100.01       98.68     40.38 o 
  -2  -4 -23      181.29      204.12     47.24 o 
  -2  -4 -22      175.63      246.50     44.38 o 
  -2  -4 -21      239.46      245.84     39.18 o 
  -2  -4 -20       47.77       96.75     36.78 o 
  -2  -4 -19       84.55      124.42     29.96 o 
  -2  -4 -18      103.16      124.97     32.09 o 
  -2  -4 -17      466.75      467.24     35.60 o 
  -2  -4 -16      296.12      254.31     31.06 o 
  -2  -4 -15        7.79      -20.47     32.59 o 
  -2  -4 -14      393.75      388.16     39.22 o 
  -2  -4 -13       17.37       23.92     36.44 o 
  -2  -4 -12      561.18      581.58     31.19 o 
  -2  -4 -11        0.75        3.57      5.54 o 
  -2  -4 -11       10.03        5.71     32.62 o 
  -2  -4 -10      273.90      309.48     29.61 o 
  -2  -4  -9       44.42       45.79     20.68 o 
  -2  -4  -8      186.73      150.47     25.23 o 
  -2  -4  -7     1079.91      960.67     30.08 o 
  -2  -4  -6       23.14       27.73     21.40 o 
  -2  -4  -5     2299.25     2211.27     25.90 o 
  -2  -4  -4      552.81      579.74     17.50 o 
  -2  -4  -3      301.53      297.38     16.55 o 
  -2  -4  -2     1547.54     1485.18     22.12 o 
  -2  -4  -1     1663.43     1900.76     25.26 o 
  -2  -4   0      545.98      492.80     16.32 o 
  -2  -4   1      269.23      328.61     26.62 o 
  -2  -4   2     2057.98     2024.57     40.57 o 
  -2  -4   3     2638.84     2842.26     45.82 o 
  -2  -4   4      606.60      651.73     27.92 o 
  -2  -4   5      353.50      416.95     30.75 o 
  -2  -4   6     3918.03     4020.35     56.45 o 
  -2  -4   7       37.61       69.07     23.14 o 
  -2  -4   8     1772.79     1811.59     43.85 o 
  -2  -4   9      351.77      362.86     29.81 o 
  -2  -4  10       91.18      139.57     27.18 o 
  -2  -4  11      274.07      271.54     30.28 o 
  -2  -4  12       19.63       19.60     26.73 o 
  -2  -4  13      395.69      392.05     37.97 o 
  -2  -4  14       18.85       22.68     31.69 o 
  -2   4  15      195.17      217.33     13.73 o 
  -2   4  16       15.66       15.11     12.47 o 
  -2   4  17      206.65      221.60     15.01 o 
  -2  -4  18      318.37      357.04     45.93 o 
  -2  -4  19       67.96       68.21     33.29 o 
  -2  -4  20      174.27      177.06     42.21 o 
  -2  -4  21       42.85       81.69     47.13 o 
  -2  -4  22      320.57      359.26     47.64 o 
  -2  -4  23      120.41      127.99     41.12 o 
  -2  -4  24      269.77      275.72     41.34 o 
  -2  -4  25       70.23       62.59     41.11 o 
  -2  -4  26      136.31      134.96     46.20 o 
  -2  -4  27       10.03        0.90     74.18 o 
  -2  -4  28       59.45       57.11     55.47 o 
  -2  -5 -23       48.81       30.77     59.81 o 
  -2  -5 -22       50.33       76.52     37.40 o 
  -2  -5 -21      104.41      104.22     38.97 o 
  -2  -5 -20       14.42       47.51     36.79 o 
  -2  -5 -19      221.23      257.69     36.00 o 
  -2  -5 -18      185.55      181.98     44.86 o 
  -2  -5 -17      111.28      124.35     28.21 o 
  -2  -5 -16       11.50        2.18     40.52 o 
  -2  -5 -15      213.09      246.34     34.67 o 
  -2  -5 -14       28.84       14.64     26.76 o 
  -2  -5 -13      361.46      466.16     34.07 o 
  -2  -5 -12      743.82      868.66     35.87 o 
  -2  -5 -11      242.12      300.58     14.38 o 
  -2  -5 -10      532.08      530.43     28.77 o 
  -2  -5  -9      420.97      426.02     32.87 o 
  -2  -5  -8     1095.66     1374.13     40.92 o 
  -2  -5  -7      411.72      456.09     30.80 o 
  -2  -5  -6      673.80      607.81     31.95 o 
  -2  -5  -5      108.82      103.63     14.72 o 
  -2  -5  -4      427.14      384.69     16.00 o 
  -2  -5  -3       41.41       38.06     14.70 o 
  -2  -5  -2      650.58      659.81     19.64 o 
  -2  -5  -1      200.62      197.38     15.35 o 
  -2  -5   0      478.18      442.33     16.95 o 
  -2  -5   1      235.35      280.65     28.53 o 
  -2  -5   2      372.95      401.55     27.85 o 
  -2  -5   3      917.74      868.12     33.67 o 
  -2  -5   4       53.22       33.14     27.72 o 
  -2  -5   5      235.07      243.42     31.27 o 
  -2  -5   6       70.81       56.23     25.19 o 
  -2  -5   7      458.75      417.69     31.49 o 
  -2  -5   8      699.26      713.79     36.70 o 
  -2  -5   9      672.43      621.83     33.51 o 
  -2  -5  10      659.39      703.23     38.11 o 
  -2  -5  11      304.85      328.64     30.88 o 
  -2  -5  12      501.65      498.92     33.43 o 
  -2  -5  13      412.78      500.86     41.25 o 
  -2  -5  14      607.59      601.82     42.71 o 
  -2  -5  15       51.57       42.89     36.15 o 
  -2  -5  16      398.69      402.40     36.18 o 
  -2  -5  17       20.73       31.06     33.58 o 
  -2  -5  18      220.91      220.00     43.56 o 
  -2  -5  19       95.45      108.13     39.15 o 
  -2  -5  20      338.86      353.11     45.97 o 
  -2  -5  21       29.87       68.18     50.86 o 
  -2  -5  22      107.83      117.99     48.59 o 
  -2  -5  23      104.40       59.94     53.26 o 
  -2  -5  24       42.30       50.04     40.30 o 
  -2  -5  25       21.46       26.22     39.06 o 
  -2  -5  26       25.82       52.29     42.56 o 
  -2  -6 -19      201.37      234.17     37.60 o 
  -2  -6 -18       48.09       43.37     45.26 o 
  -2  -6 -17      141.87      126.61     31.65 o 
  -2  -6 -16      123.48       84.75     43.40 o 
  -2  -6 -15      377.89      395.95     34.24 o 
  -2  -6 -14      232.24      238.32     35.25 o 
  -2  -6 -13       49.40       74.83     27.66 o 
  -2  -6 -12       12.48       38.99     29.94 o 
  -2  -6 -11       53.05       64.39     25.31 o 
  -2  -6 -10       36.70       46.18     36.00 o 
  -2  -6  -9       14.60       14.93     31.10 o 
  -2  -6  -8       23.89       24.15     25.48 o 
  -2  -6  -7       92.92      133.40     26.44 o 
  -2  -6  -6       14.34       24.29     29.68 o 
  -2  -6  -5      810.46      902.62     21.28 o 
  -2  -6  -4      580.93      563.36     18.91 o 
  -2  -6  -3      603.09      647.55     19.14 o 
  -2  -6  -2      199.99      220.89     18.10 o 
  -2  -6  -1      456.25      470.89     19.57 o 
  -2  -6   0      504.99      502.12     20.81 o 
  -2  -6   1      805.46      755.65     32.40 o 
  -2  -6   2      356.72      367.02     29.83 o 
  -2  -6   3      263.95      265.79     27.54 o 
  -2  -6   4      315.13      358.14     33.40 o 
  -2  -6   5      850.51      759.08     36.38 o 
  -2  -6   6     1552.35     1461.19     46.24 o 
  -2  -6   7       20.16       11.77     29.83 o 
  -2  -6   8      189.11      164.77     32.28 o 
  -2  -6   9       12.27      -18.82     39.99 o 
  -2  -6  10       22.33       10.27     43.61 o 
  -2  -6  11       47.47       83.24     36.95 o 
  -2  -6  12       89.33      107.23     35.35 o 
  -2  -6  13       23.09       45.63     32.17 o 
  -2  -6  14       74.62      109.13     36.02 o 
  -2  -6  15      147.98      155.49     37.56 o 
  -2  -6  16      197.40      219.25     42.83 o 
  -2  -6  17      247.63      227.82     44.08 o 
  -2  -6  18       68.46       77.16     33.72 o 
  -2  -6  19       98.76      134.11     48.71 o 
  -2  -6  20       99.42      100.93     41.25 o 
  -2  -6  21      119.95      107.09     45.19 o 
  -2  -6  22       66.46      111.19     54.85 o 
  -2  -6  23       38.11       72.03     54.24 o 
  -2  -6  24       28.72       48.72     49.08 o 
  -2  -7 -15      126.97      165.42     32.46 o 
  -2  -7 -14       96.90      115.69     30.33 o 
  -2  -7 -13      254.70      319.27     35.95 o 
  -2  -7 -12      157.07      165.24     30.80 o 
  -2  -7 -11       73.46      106.39     31.34 o 
  -2  -7 -10       66.20       76.49     31.80 o 
  -2  -7  -9      229.55      201.33     32.71 o 
  -2  -7  -8       26.62       20.95     31.54 o 
  -2  -7  -7       98.88       99.41     26.11 o 
  -2  -7  -6       66.85       81.07     30.01 o 
  -2  -7  -5      258.94      323.04     35.66 o 
  -2  -7  -4       39.45       54.81     16.69 o 
  -2  -7  -3      293.17      280.27     17.82 o 
  -2  -7  -2       29.30       27.58     16.61 o 
  -2  -7  -1       39.13       39.38     17.68 o 
  -2  -7   0        3.23        4.65     22.41 o 
  -2  -7   1        3.15        2.91     38.86 o 
  -2  -7   2       59.97       93.72     30.75 o 
  -2  -7   3       18.08       14.28     34.05 o 
  -2  -7   4      142.09      147.80     32.09 o 
  -2  -7   5       81.42       73.67     28.78 o 
  -2  -7   6      128.61      106.25     39.58 o 
  -2  -7   7      137.68      131.62     30.11 o 
  -2  -7   8       56.30       89.68     35.72 o 
  -2  -7   9       35.36       17.69     46.01 o 
  -2  -7  10      160.88      130.34     39.20 o 
  -2  -7  11      134.43       94.72     46.48 o 
  -2  -7  12       41.92       21.46     47.48 o 
  -2  -7  13      166.21      143.97     39.42 o 
  -2  -7  14      128.73      143.76     39.46 o 
  -2  -7  15      195.65      182.09     36.02 o 
  -2  -7  16       61.98      108.53     35.30 o 
  -2  -7  17      114.08      139.84     47.52 o 
  -2  -7  18        7.75       39.19     43.74 o 
  -2  -7  19       49.42       74.03     50.78 o 
  -2  -7  20       39.16       22.21     40.59 o 
  -2  -7  21       16.84       81.14     56.70 o 
  -2  -7  22       20.13       32.23     50.29 o 
  -2  -8 -11       15.28       20.96     32.65 o 
  -2  -8 -10       36.31       20.98     28.33 o 
  -2  -8  -9       19.47       27.55     41.71 o 
  -2  -8  -8       60.44       75.76     35.00 o 
  -2  -8  -7       74.74       68.96     38.69 o 
  -2  -8  -6        1.46        4.67     40.94 o 
  -2  -8  -5        5.23       -3.57     48.21 o 
  -2  -8  -3       53.83       51.65     28.91 o 
  -2  -8  -2       72.79       87.56     31.68 o 
  -2  -8  -1       60.54       79.16     31.59 o 
  -2  -8   0       96.04      108.70     33.62 o 
  -2  -8   1      131.02      117.82     20.54 o 
  -2  -8   2       75.43       85.00     30.17 o 
  -2  -8   3       94.43      104.79     32.71 o 
  -2  -8   4       55.55       67.81     33.39 o 
  -2  -8   5       44.95       50.11     41.25 o 
  -2  -8   6        4.59      -15.46     40.90 o 
  -2  -8   7        2.11        5.09     43.47 o 
  -2  -8   8      148.76      135.77     34.19 o 
  -2  -8   9      111.58      120.78     39.53 o 
  -2  -8  10        9.82       -5.12     61.42 o 
  -2  -8  11       60.67       45.04     51.53 o 
  -2  -8  12       11.45      -30.49     48.29 o 
  -2  -8  13       67.46       25.59     50.86 o 
  -2  -8  14       21.60        0.09     59.25 o 
  -2  -8  15       21.43       11.66     51.29 o 
  -2  -8  16       49.18       81.82     47.06 o 
  -2  -8  17        1.19       33.69     66.16 o 
  -2  -8  18       26.09       34.94     46.46 o 
  -2  -9  -6       89.65       77.44     30.64 o 
  -2  -9  -5        6.91       27.83     35.24 o 
  -2  -9   0       38.81       34.13     31.23 o 
  -2  -9   1       20.27       16.45     41.19 o 
  -2  -9   2        4.55        9.46     30.43 o 
  -2  -9   3       10.38        9.23     31.88 o 
  -2  -9   4        7.71       33.36     34.99 o 
  -2  -9   5       11.20       -0.40     42.94 o 
  -2  -9   6        6.61       -2.04     44.68 o 
  -2  -9   7       53.62       64.38     39.86 o 
  -2  -9   8        7.31       13.22     50.91 o 
  -2  -9   9       19.66       -5.41     48.81 o 
  -2  -9  10       59.66       66.01     42.55 o 
  -2  -9  11       18.94       30.82     58.14 o 
  -2  -9  12       63.03       64.66     48.01 o 
  -2  -9  13        7.68       17.97     57.02 o 
  -1   0 -24      181.24      222.20     43.32 o 
   1   0 -24      121.32       66.20     45.40 o 
  -1   0 -22      714.58      916.73     57.81 o 
   1   0 -22       59.88       71.70     42.18 o 
  -1   0 -20     1799.20     2428.88     68.10 o 
   1   0 -20      442.88      312.53     36.05 o 
  -1   0 -18      490.52      656.79     43.81 o 
   1   0 -18      741.56      414.53     35.64 o 
  -1   0 -16      555.81      776.71     42.69 o 
   1   0 -16      189.54       94.72     29.61 o 
  -1   0 -14      638.95      772.77     38.69 o 
   1   0 -14        0.88        9.97     29.57 o 
  -1   0 -12     2311.09     2975.25     54.30 o 
   1   0 -12      375.90      268.51     24.30 o 
  -1   0 -10      713.43     1023.83     33.47 o 
   1   0 -10     2013.56     1315.14     35.37 o 
  -1   0  -8      953.90      892.95     24.70 o 
   1   0  -8       25.49       13.59     16.42 o 
  -1   0  -6     1572.54     1695.85     29.97 o 
  -1   0  -4     5681.03     5310.10     24.03 o 
  -1   0  -2     8640.10     8715.59     43.14 o 
  -1   0   0     3682.01     3694.33     17.55 o 
  -1   0   2     5938.00     5724.22     21.60 o 
  -1   0   4      238.42      229.89      8.70 o 
  -1   0   6     5873.94     5367.95     36.63 o 
   1   0   6     1514.59      777.51     17.97 o 
  -1   0   8       26.47       12.26     11.75 o 
   1   0   8      918.75      468.71     16.55 o 
  -1   0  10     2090.60     2008.08     33.13 o 
   1   0  10      687.14      518.87     13.73 o 
  -1   0  12      390.28      445.81     15.74 o 
   1   0  12     2225.93     1455.16     31.68 o 
  -1   0  14        0.91       33.59     20.46 o 
   1   0  14      615.41      387.73     22.98 o 
  -1   0  16      196.79      260.22     25.03 o 
   1   0  16      535.33      356.18     26.37 o 
  -1   0  18      769.93      864.79     35.04 o 
   1   0  18      472.44      319.43     26.72 o 
  -1   0  20      459.82      530.09     34.67 o 
   1   0  20     1732.90     1001.92     52.47 o 
  -1   0  22       62.17       80.51     29.12 o 
   1   0  22      688.25      381.34     38.42 o 
  -1   0  24      125.96      147.47     30.39 o 
   1   0  24      174.56      145.06     38.47 o 
  -1   0  26      470.95      436.92     49.95 o 
   1   0  26      133.92      124.50     48.28 o 
  -1   0  28       97.29      116.05     53.00 o 
   1   0  28      123.62       75.21     40.65 o 
  -1   0  30       51.32       40.67     38.86 o 
   1   0  30        6.16      -31.90     56.68 o 
  -1  -1 -26       68.58      114.72     51.70 o 
  -1  -1 -25       36.29       23.83     50.82 o 
  -1  -1 -24       84.02      102.78     50.67 o 
  -1  -1 -23       78.90       75.30     44.48 o 
  -1  -1 -22        5.99       21.38     41.01 o 
  -1  -1 -21       60.28       32.60     47.09 o 
  -1   1 -20       47.68       39.11     27.83 o 
  -1   1 -19      401.75      432.78     29.74 o 
  -1   1 -18     1197.66     1397.04     37.53 o 
  -1   1 -17      183.96      211.79     27.20 o 
  -1   1 -16      959.78     1081.17     33.20 o 
  -1   1 -15      863.70      988.92     30.30 o 
  -1   1 -14     2099.93     2540.18     39.51 o 
  -1   1 -13     1140.19     1335.64     31.13 o 
  -1   1 -12     1985.48     2325.13     34.32 o 
  -1   1 -11     3204.56     3592.44     37.77 o 
  -1   1 -10     4070.60     4597.29     40.24 o 
  -1  -1  -9     3761.17     3981.56     45.25 o 
  -1   1  -9     4447.13     5482.38     62.80 o 
  -1  -1  -8     1830.83     1855.43     29.90 o 
  -1   1  -8     3637.98     4091.61     53.23 o 
  -1  -1  -7     4761.30     4726.12     44.07 o 
  -1   1  -7     4851.90     6011.73     59.89 o 
  -1  -1  -6     1556.34     1694.42     26.72 o 
  -1   1  -6     2568.12     3200.80     43.92 o 
  -1  -1  -5     2919.05     3192.71     33.01 o 
  -1   1  -5     3459.92     4308.48     46.06 o 
  -1  -1  -4     2399.97     2380.41     26.31 o 
  -1   1  -4     5880.04     7083.28     56.33 o 
  -1  -1  -3     2603.69     2675.20     19.56 o 
  -1   1  -3     3050.72     3332.34     34.94 o 
  -1  -1  -2     3242.23     3195.08     13.59 o 
  -1   1  -1       37.33       44.71      4.04 o 
  -1   1  -1     7633.72     8265.19     44.74 o 
  -1  -1   0       69.78       68.11      3.42 o 
  -1  -1   1     4295.56     4191.82     15.26 o 
  -1   1   2    15774.05    14911.18     53.18 o 
  -1   1   3      491.08      479.14      5.63 o 
  -1   1   4      928.26      919.95      7.49 o 
  -1   1   5     7226.42     7102.72     20.53 o 
  -1   1   6     1123.13     1064.45     13.67 o 
  -1  -1   6     2528.87     2556.75     31.01 o 
  -1   1   7     2100.99     1999.28     14.42 o 
  -1  -1   7     2850.48     2736.08     34.14 o 
  -1  -1   8     2481.07     2558.40     15.52 o 
  -1   1   9     4634.26     4518.05     22.20 o 
  -1   1  10     3235.72     3212.36     20.10 o 
  -1   1  11     3979.82     4041.38     24.32 o 
  -1   1  12     3821.48     3940.38     25.76 o 
  -1   1  13     2120.31     2184.46     21.35 o 
  -1   1  14     1252.85     1360.64     19.14 o 
  -1   1  15     1817.77     1861.44     28.20 o 
  -1   1  16     1195.82     1309.00     26.87 o 
  -1   1  17      824.12      893.22     25.53 o 
  -1   1  18      218.15      254.65     21.40 o 
  -1   1  19      589.23      671.05     23.99 o 
  -1  -1  20      670.44      683.66     27.51 o 
  -1   1  21       98.20      111.85     21.07 o 
  -1   1  22       93.03      129.79     24.47 o 
  -1   1  23       12.00       23.67     23.57 o 
  -1   1  24      101.91       99.73     24.32 o 
  -1   1  25      166.87      180.80     25.73 o 
  -1   1  26       34.97       71.52     24.81 o 
  -1   1  27       41.85       71.08     28.56 o 
  -1  -1  28       28.75       45.46     30.02 o 
  -1  -1  29       57.89       87.88     28.48 o 
  -1   1  30       25.90       19.72     35.44 o 
  -1  -1  31       37.70       33.14     28.83 o 
  -1  -2 -27       44.51       70.79     53.01 o 
  -1  -2 -26       50.65       37.20     50.30 o 
  -1  -2 -25      144.42      190.10     42.18 o 
  -1  -2 -24       91.26      102.88     40.77 o 
  -1  -2 -23      282.69      343.34     49.00 o 
  -1  -2 -22      314.22      354.68     39.07 o 
  -1  -2 -21      186.41      236.48     42.36 o 
  -1  -2 -20      655.33      744.18     46.09 o 
  -1  -2 -19      633.55      754.05     47.06 o 
  -1  -2 -18      609.12      657.54     41.47 o 
  -1  -2 -17     1743.01     2321.88     57.77 o 
  -1  -2 -16      151.75      237.12     30.81 o 
  -1   2 -15      445.58      517.39     27.36 o 
  -1   2 -14      104.52      105.58     22.29 o 
  -1   2 -13     1703.20     2102.77     33.98 o 
  -1   2 -12      343.29      476.21     22.46 o 
  -1   2 -11      718.52      856.65     23.28 o 
  -1   2 -10      539.30      700.27     21.69 o 
  -1   2  -9      646.39      796.45     20.98 o 
  -1   2  -8     1487.95     1750.60     25.69 o 
  -1  -2  -7      487.94      520.52     17.66 o 
  -1   2  -7      699.07      864.21     29.94 o 
  -1  -2  -6      313.34      337.95     14.09 o 
  -1   2  -6     3078.30     3194.81     45.95 o 
  -1  -2  -5     1185.86     1168.25     21.91 o 
  -1   2  -5     1189.98     1333.07     30.46 o 
  -1  -2  -4     1447.07     1441.69     22.94 o 
  -1   2  -4     2854.66     2874.15     39.02 o 
  -1  -2  -3     3305.01     3249.77     19.94 o 
  -1   2  -3     4111.79     4263.87     42.89 o 
  -1  -2  -2       20.01       17.97      5.32 o 
  -1   2  -2     5999.46     5895.10     51.97 o 
  -1  -2  -1     4795.52     4622.04     20.23 o 
  -1   2  -1    10599.80    10172.89     56.01 o 
  -1  -2   0     1232.99     1211.30     15.18 o 
  -1   2   0     9934.04    10148.27     51.74 o 
  -1   2   1    18067.91    16949.19     51.33 o 
  -1   2   1    18661.68    17169.70    212.72 o 
  -1  -2   2    12052.71    11318.40     42.61 o 
  -1  -2   3    12416.45    11592.35     43.72 o 
  -1   2   4     1675.30     1659.01     17.84 o 
  -1  -2   5     2922.89     2684.12     33.30 o 
  -1   2   5     3619.77     3521.87     35.81 o 
  -1   2   6        8.57        6.58      5.94 o 
  -1  -2   6      579.65      606.22     25.00 o 
  -1   2   7     5741.49     5331.82     17.83 o 
  -1  -2   7     5892.38     5419.86     51.14 o 
  -1   2   8      438.42      430.98      5.72 o 
  -1   2   8      673.40      693.21     12.32 o 
  -1   2   9     2391.90     2244.46     13.13 o 
  -1   2  10      834.95      823.17     10.05 o 
  -1   2  11      260.94      324.90      8.32 o 
  -1   2  12      365.42      419.13     10.05 o 
  -1   2  13      335.50      358.41     10.67 o 
  -1   2  14      825.68      930.11     14.93 o 
  -1   2  15      196.18      197.68     11.44 o 
  -1   2  16      225.50      237.51     12.23 o 
  -1   2  17      312.56      291.49     17.60 o 
  -1   2  18      844.86      776.91     22.06 o 
  -1   2  19      848.28      735.93     24.36 o 
  -1   2  20      359.42      372.80     21.32 o 
  -1   2  21     1118.02     1114.74     29.16 o 
  -1   2  22       91.70      135.95     22.45 o 
  -1   2  23      651.44      622.56     34.84 o 
  -1   2  24      139.00      183.79     22.70 o 
  -1   2  25      164.45      176.36     23.76 o 
  -1   2  26       79.09      101.57     29.31 o 
  -1  -2  27       67.25       70.45     24.77 o 
  -1  -2  28       40.49       29.64     46.73 o 
  -1  -2  29       68.23       35.23     50.80 o 
  -1  -2  30       25.04       33.39     66.78 o 
  -1  -3 -27       33.58       43.50     55.71 o 
  -1  -3 -26       51.07       73.91     54.88 o 
  -1  -3 -25       25.45       16.50     40.52 o 
  -1  -3 -24       93.00      138.23     44.64 o 
  -1  -3 -23       25.39       42.18     35.64 o 
  -1  -3 -22       73.62       58.18     38.10 o 
  -1  -3 -21       86.14      102.57     38.86 o 
  -1  -3 -20      153.25      190.06     42.28 o 
  -1  -3 -19       33.89       23.68     39.26 o 
  -1  -3 -18       76.15       85.29     30.16 o 
  -1  -3 -17      369.75      500.42     39.43 o 
  -1  -3 -16      740.25      805.08     36.71 o 
  -1  -3 -15      420.02      459.46     31.03 o 
  -1  -3 -14      704.80      827.78     35.05 o 
  -1  -3 -13     1259.99     1241.52     36.18 o 
  -1  -3 -12     1202.59     1246.10     35.17 o 
  -1  -3 -11     1777.10     1867.85     37.44 o 
  -1  -3 -10      358.36      393.41     21.00 o 
  -1  -3  -9     2079.95     1968.63     14.36 o 
  -1  -3  -8      516.72      548.78     10.00 o 
  -1  -3  -7     4025.55     3905.35     42.56 o 
  -1  -3  -6      731.58      736.00     19.84 o 
  -1  -3  -5      393.76      373.19     15.33 o 
  -1  -3  -4       43.60       51.38      6.78 o 
  -1  -3  -3     3866.84     3842.53     22.25 o 
  -1  -3  -2        6.39        9.73      6.08 o 
  -1  -3  -1       11.64        6.65     10.08 o 
  -1  -3   0        4.89       13.38     10.23 o 
  -1  -3   1     2600.03     2567.57     31.49 o 
  -1  -3   2       43.36       40.09     12.60 o 
  -1  -3   3      123.14      128.73     11.95 o 
  -1   3   3      126.22      130.19     16.12 o 
  -1  -3   4       88.93       88.96     12.47 o 
  -1   3   4     1951.11     1902.76     35.62 o 
  -1   3   5     1796.80     1613.42     23.71 o 
  -1   3   6      196.62      193.30     14.73 o 
  -1   3   7     1759.56     1693.54     22.37 o 
  -1   3   8     3318.68     3111.01     29.61 o 
  -1   3   9     2746.44     2685.77     19.87 o 
  -1   3   9     2995.28     2801.32     28.27 o 
  -1   3  10      218.20      192.55      4.64 o 
  -1   3  10     1219.85     1309.13     20.85 o 
  -1   3  11     1148.14     1105.64     13.00 o 
  -1   3  11     1320.72     1232.71      9.98 o 
  -1   3  12     1111.06     1131.17      8.68 o 
  -1   3  13     1773.21     1664.50     11.05 o 
  -1   3  14      702.22      743.67     10.24 o 
  -1   3  15     1188.23     1048.54     12.13 o 
  -1   3  16      211.29      204.77      9.81 o 
  -1   3  17     1535.72     1130.92     18.44 o 
  -1   3  18      320.38      354.85     19.10 o 
  -1   3  19      152.33      124.12     14.43 o 
  -1   3  20       65.80       47.71     14.47 o 
  -1  -3  21      201.88      172.54     19.83 o 
  -1   3  22       41.83       55.19     20.83 o 
  -1   3  23      110.72      100.41     22.29 o 
  -1  -3  24       12.75      -17.92     55.02 o 
  -1  -3  25       53.02       45.73     35.52 o 
  -1  -3  26       50.88       10.00     64.46 o 
  -1  -3  27       29.50       38.24     49.05 o 
  -1  -3  28       58.06       40.71     46.85 o 
  -1  -3  29       59.02       34.63     52.19 o 
  -1  -3  30       28.05       51.79     61.89 o 
  -1  -4 -24      230.40      244.20     40.12 o 
  -1  -4 -23      161.70      187.74     44.50 o 
  -1  -4 -22      324.52      344.97     48.77 o 
  -1  -4 -21      203.19      252.16     43.77 o 
  -1  -4 -20      456.11      581.28     41.60 o 
  -1  -4 -19       58.01       58.70     35.92 o 
  -1  -4 -18      325.61      330.76     37.98 o 
  -1  -4 -17      156.81      185.54     32.73 o 
  -1  -4 -16      414.89      490.57     31.11 o 
  -1  -4 -15      313.47      337.46     27.37 o 
  -1  -4 -14      317.15      315.64     29.16 o 
  -1  -4 -13       41.85       31.97     23.34 o 
  -1  -4 -12       97.73       87.49     25.02 o 
  -1  -4 -11       62.40       45.01     24.69 o 
  -1  -4 -10        4.48       11.64      7.07 o 
  -1  -4  -9      187.24      180.99      9.73 o 
  -1  -4  -8       89.88       90.51      9.63 o 
  -1  -4  -7      196.41      189.21     20.38 o 
  -1  -4  -6     1388.68     1358.83     27.97 o 
  -1  -4  -5       25.76       24.62      8.60 o 
  -1  -4  -5      535.93      607.40     24.43 o 
  -1  -4  -4     2218.09     2221.23     23.14 o 
  -1  -4  -4     2814.68     2982.05     36.78 o 
  -1  -4  -3      445.40      410.99     10.49 o 
  -1  -4  -2     3064.41     2980.90     36.88 o 
  -1  -4  -1     1315.25     1347.85     27.84 o 
  -1  -4   0     1397.05     1238.77     25.28 o 
  -1  -4   1        7.39        5.57     13.07 o 
  -1  -4   2      850.74      836.41     26.72 o 
  -1  -4   3     1796.43     1687.74     33.51 o 
  -1  -4   4     4024.71     3635.10     45.89 o 
  -1  -4   5     2307.01     2249.80     39.20 o 
  -1  -4   6     1071.79     1016.43     31.68 o 
  -1  -4   7     1175.86     1123.90     34.03 o 
  -1  -4   8      104.60       84.55     28.56 o 
  -1  -4   9      283.23      305.76     26.81 o 
  -1  -4  10      160.95      189.09     27.01 o 
  -1  -4  11      124.38       83.35     26.94 o 
  -1  -4  12       30.12       13.11     37.28 o 
  -1  -4  13       78.68       83.71     33.32 o 
  -1   4  14       79.50       69.66      7.00 o 
  -1   4  15      243.32      243.49      6.92 o 
  -1   4  16      606.99      532.91      9.24 o 
  -1   4  17      204.24      223.24      9.58 o 
  -1   4  18      261.42      211.33     15.54 o 
  -1  -4  19      159.03      134.61     47.08 o 
  -1  -4  20       71.56       16.37     53.16 o 
  -1  -4  21      228.94      265.12     43.00 o 
  -1  -4  22      270.41      240.77     45.77 o 
  -1  -4  23      181.34      162.55     40.51 o 
  -1  -4  24      211.95      183.72     37.18 o 
  -1  -4  25      161.88      117.22     45.77 o 
  -1  -4  26      101.11       61.56     69.11 o 
  -1  -4  27       52.35       37.74     46.07 o 
  -1  -4  28       40.88       41.88     51.30 o 
  -1  -4  29       19.06       19.82     56.60 o 
  -1  -5 -20       97.59      105.34     34.65 o 
  -1  -5 -19      103.25       77.77     35.31 o 
  -1  -5 -18      216.79      260.04     33.25 o 
  -1  -5 -17      232.31      275.64     31.98 o 
  -1  -5 -16      143.41      121.75     26.65 o 
  -1  -5 -15       87.20       92.23     25.49 o 
  -1  -5 -14      775.59      826.00     33.61 o 
  -1  -5 -13      275.15      316.30     27.87 o 
  -1  -5 -12      821.44      870.42     34.43 o 
  -1  -5 -11       33.74       52.79     11.92 o 
  -1  -5 -11      471.58      515.50     29.74 o 
  -1  -5 -10     1059.05     1071.33     29.65 o 
  -1  -5 -10     1110.91     1127.52     26.70 o 
  -1  -5  -9      423.37      437.54     15.81 o 
  -1  -5  -8      744.97      783.96     19.95 o 
  -1  -5  -7      318.43      298.39     24.95 o 
  -1  -5  -6     1820.93     1868.97     38.24 o 
  -1  -5  -5      580.59      551.12     13.97 o 
  -1  -5  -4      389.68      381.06     10.92 o 
  -1  -5  -3        6.35        1.85     13.36 o 
  -1  -5  -3       81.53       69.69     14.30 o 
  -1  -5  -2       84.98       94.54     19.74 o 
  -1  -5  -1      286.84      290.18     21.88 o 
  -1  -5   0      201.15      205.37     20.48 o 
  -1  -5   1      150.04      142.93     21.62 o 
  -1  -5   2      341.99      290.93     25.06 o 
  -1  -5   3       79.55       88.32     22.32 o 
  -1  -5   4      159.16      143.97     22.30 o 
  -1  -5   5      364.48      377.48     27.66 o 
  -1  -5   6      435.53      421.08     28.35 o 
  -1  -5   7     1098.21     1080.40     36.07 o 
  -1  -5   8      659.09      597.36     30.04 o 
  -1  -5   9      391.22      417.32     28.53 o 
  -1  -5  10      819.31      818.97     34.86 o 
  -1  -5  11      617.69      652.08     35.23 o 
  -1  -5  12      925.42      852.57     40.17 o 
  -1  -5  13      401.49      440.28     33.46 o 
  -1  -5  14      563.26      532.71     35.49 o 
  -1  -5  15      508.14      550.69     44.00 o 
  -1  -5  16      180.32      156.49     35.12 o 
  -1  -5  17       92.13       56.76     41.66 o 
  -1  -5  18      223.30      216.93     37.05 o 
  -1  -5  19      107.65       71.22     32.72 o 
  -1  -5  20      210.48      167.96     46.40 o 
  -1  -5  21       62.12       12.09     65.49 o 
  -1  -5  22       96.87       70.63     48.21 o 
  -1  -5  23       71.88       74.55     52.55 o 
  -1  -5  24       11.94      -22.90     66.10 o 
  -1  -5  25       52.65       37.88     63.73 o 
  -1  -5  26       23.41       18.98     56.53 o 
  -1  -5  27       86.10       88.24     55.92 o 
  -1  -6 -16       59.28       31.43     28.15 o 
  -1  -6 -15      317.80      309.21     34.34 o 
  -1  -6 -14       52.95       42.34     21.57 o 
  -1  -6 -13      276.60      270.32     31.53 o 
  -1  -6 -12        5.38       21.80     25.66 o 
  -1  -6 -11       58.19       43.88     15.02 o 
  -1  -6 -10       18.97       19.18     17.01 o 
  -1  -6  -9       58.91       49.89     17.69 o 
  -1  -6  -8       47.76       59.48     18.06 o 
  -1  -6  -7        6.30        4.08     18.09 o 
  -1  -6  -7       46.99       64.37     23.99 o 
  -1  -6  -6      309.57      277.78     11.36 o 
  -1  -6  -6      439.32      435.59     29.68 o 
  -1  -6  -5      287.66      305.28     15.40 o 
  -1  -6  -4      708.86      691.34     16.49 o 
  -1  -6  -3       94.09       91.35     16.95 o 
  -1  -6  -3      214.36      216.43     17.91 o 
  -1  -6  -2      236.11      260.12     24.55 o 
  -1  -6  -1      701.30      671.01     28.32 o 
  -1  -6   0      485.41      474.43     27.20 o 
  -1  -6   1      730.39      687.06     30.46 o 
  -1  -6   2      460.27      491.44     29.37 o 
  -1  -6   3      440.48      428.33     27.16 o 
  -1  -6   4      295.04      259.35     28.89 o 
  -1  -6   5      760.28      678.05     31.97 o 
  -1  -6   6      514.46      545.70     32.08 o 
  -1  -6   7      418.52      461.35     33.39 o 
  -1  -6   8       87.53      101.30     29.08 o 
  -1  -6   9       28.04       44.08     30.29 o 
  -1  -6  10      121.23      125.28     29.37 o 
  -1  -6  11        9.89       18.08     38.76 o 
  -1  -6  12      107.71      103.25     34.39 o 
  -1  -6  13        9.35       10.16     31.94 o 
  -1  -6  14      187.08      123.40     37.42 o 
  -1  -6  15      104.90       91.39     34.62 o 
  -1  -6  16      157.71      109.04     52.17 o 
  -1  -6  17       83.82       49.34     38.95 o 
  -1  -6  18       45.47       86.49     45.19 o 
  -1  -6  19      307.44      253.38     37.00 o 
  -1  -6  20       45.87       55.48     54.46 o 
  -1  -6  21      168.95      163.23     52.59 o 
  -1  -6  22       73.73       69.84     48.95 o 
  -1  -6  23       83.66       14.93     75.94 o 
  -1  -6  24       35.23       25.62     71.33 o 
  -1  -6  25       97.16       85.51     54.32 o 
  -1  -7 -12      107.82      166.41     30.22 o 
  -1  -7 -11      218.52      214.62     28.15 o 
  -1  -7 -10       90.88       79.47     17.71 o 
  -1  -7  -9      324.35      291.27     22.04 o 
  -1  -7  -8      144.47      130.49     19.07 o 
  -1  -7  -7      203.64      194.34     22.74 o 
  -1  -7  -6      160.78      162.20     19.38 o 
  -1  -7  -4      109.49      116.43     13.66 o 
  -1  -7  -3      339.75      305.04     16.54 o 
  -1  -7  -2       58.47       51.61     23.54 o 
  -1  -7  -1      164.33      152.40     22.89 o 
  -1  -7   0       22.70       32.90     24.00 o 
  -1  -7   1       11.01       10.52     24.80 o 
  -1  -7   2       83.53       93.41     23.21 o 
  -1  -7   3       40.72       31.81     27.47 o 
  -1  -7   4      398.56      326.11     29.80 o 
  -1  -7   5      226.17      208.36     27.74 o 
  -1  -7   6      104.72       70.91     35.02 o 
  -1  -7   7      333.73      252.03     39.42 o 
  -1  -7   8       98.29      126.29     25.70 o 
  -1  -7   9      243.65      209.52     31.36 o 
  -1  -7  10      169.44      189.84     32.72 o 
  -1  -7  11      188.02      192.91     34.57 o 
  -1  -7  12      112.75      120.94     43.90 o 
  -1  -7  13      216.33      219.95     37.35 o 
  -1  -7  14       56.98       87.89     48.91 o 
  -1  -7  15      274.09      194.72     43.33 o 
  -1  -7  16      114.38      120.36     33.21 o 
  -1  -7  17      147.84      126.20     45.07 o 
  -1  -7  18       11.16       27.13     38.23 o 
  -1  -7  19       85.10       43.27     50.97 o 
  -1  -7  20       76.64       48.77     41.55 o 
  -1  -7  21       50.28       81.86     39.51 o 
  -1  -7  22       29.80       15.05     66.41 o 
  -1  -7  23       17.74       25.19     70.77 o 
  -1  -8  -8       39.41       41.08     23.68 o 
  -1  -8  -7       39.37       27.55     23.49 o 
  -1  -8  -6       15.89       21.98     22.66 o 
  -1  -8  -5       44.55       60.23     35.31 o 
  -1  -8  -3       73.53       66.60     23.65 o 
  -1  -8  -2      174.82      154.11     26.17 o 
  -1  -8  -1      226.40      210.33     29.53 o 
  -1  -8   0       83.85       91.08     28.62 o 
  -1  -8   1       80.29       83.45     28.11 o 
  -1  -8   2      204.99      192.17     29.95 o 
  -1  -8   3      270.73      278.33     29.98 o 
  -1  -8   4       36.91       56.98     30.35 o 
  -1  -8   5      105.91      102.59     29.63 o 
  -1  -8   6       61.43       34.50     37.15 o 
  -1  -8   7       25.69       10.36     40.58 o 
  -1  -8   8       63.60       37.10     42.08 o 
  -1  -8   9       81.81       56.91     42.59 o 
  -1  -8  10       10.37       30.81     34.15 o 
  -1  -8  11       23.08       14.14     37.88 o 
  -1  -8  12       33.42       37.09     35.54 o 
  -1  -8  13       19.33       27.13     35.55 o 
  -1  -8  14       29.76       32.34     50.36 o 
  -1  -8  15        4.79       43.05     43.45 o 
  -1  -8  16       44.90       50.07     45.93 o 
  -1  -8  17       24.79       38.41     50.20 o 
  -1  -8  18       76.39       76.32     63.27 o 
  -1  -8  19       43.22       50.20     40.61 o 
  -1  -9  -6       41.37       15.28     44.28 o 
  -1  -9  -5        2.53      -22.94     45.38 o 
  -1  -9  -4       44.78       42.50     41.40 o 
  -1  -9  -3       21.45        4.03     50.36 o 
  -1  -9  -2       27.69       -8.44     68.20 o 
  -1  -9   2        4.26      -17.43     35.26 o 
  -1  -9   3       13.66       21.40     28.27 o 
  -1  -9   4       43.86       37.43     38.75 o 
  -1  -9   5       30.20       28.56     33.44 o 
  -1  -9   6        4.02        6.75     41.14 o 
  -1  -9   7       40.47       17.68     35.37 o 
  -1  -9   8       11.01       19.08     45.58 o 
  -1  -9   9       11.72       11.22     48.40 o 
  -1  -9  10       35.68       11.53     54.60 o 
  -1  -9  11        8.68       -4.57     50.98 o 
  -1  -9  12       42.70       -4.26     51.34 o 
  -1  -9  13       27.78       18.69     52.69 o 
  -1  -9  14       52.10       64.17     43.27 o 
  -1  -9  15        9.32       42.65     47.22 o 
  -1 -10  -3        0.55        3.23     56.80 o 
  -1 -10  -2        8.49        2.97     64.16 o 
  -1 -10  -1        5.09       -6.03     63.43 o 
  -1 -10   0       50.62       45.88     62.12 o 
  -1 -10   1       34.34       54.97     48.53 o 
   0   0 -14      487.64      470.47     25.81 o 
   0   0 -12     2521.83     2958.12     45.28 o 
   0   0 -10     1006.79      971.56     25.78 o 
   0   0  -8     2300.11     2248.97     30.95 o 
   0   0  -6     9079.05     8374.23     49.62 o 
   0   0  -4     4096.21     3989.89     27.98 o 
   0   0   4     4096.21     3993.69     28.03 o 
   0   0   6     9079.05     9081.06     51.95 o 
   0   0   8     2300.11     2312.55     31.78 o 
   0   0  10     1006.79     1051.09     25.41 o 
   0   0  16     2549.24     2848.44     55.35 o 
   0   0  18     1439.38     1726.27     50.25 o 
   0   0  20     5033.01     5825.40     86.73 o 
   0   0  22      425.98      428.01     41.80 o 
   0   0  24      156.00      146.41     39.50 o 
   0   0  26      209.33      270.32     46.57 o 
   0   0  28       47.90       53.39     45.94 o 
   0   0  30       38.36       50.38     49.05 o 
   0  -1 -19       70.42       79.10     26.57 o 
   0  -1 -18     1147.81     1054.84     37.30 o 
   0  -1 -17      569.55      665.09     33.36 o 
   0  -1 -16      781.14      748.91     30.54 o 
   0  -1 -15      594.71      643.82     29.03 o 
   0  -1 -14     5779.18     5822.73     63.07 o 
   0  -1 -13      711.72      767.56     25.74 o 
   0  -1 -12     2181.32     2211.50     36.80 o 
   0  -1 -11     2467.85     2599.98     37.35 o 
   0  -1 -10     5126.73     5003.27     47.32 o 
   0  -1  -9     1453.33     1575.19     27.01 o 
   0  -1  -8     3569.87     3912.06     38.12 o 
   0  -1  -7      179.19      200.21     11.65 o 
   0  -1  -6     9321.55     9238.18     44.68 o 
   0  -1  -5      265.84      270.54      8.48 o 
   0  -1  -4     8355.18     8407.18     32.74 o 
   0   1  -3        6.75        9.97      2.89 o 
   0   1  -2     2783.57     3135.26     14.60 o 
   0  -1   2     2783.57     3146.77     24.41 o 
   0  -1   3        6.75        8.50      2.64 o 
   0   1   4     8355.18     8733.14     26.95 o 
   0   1   5      265.84      282.37      6.10 o 
   0   1   6     9321.55     9719.90     30.77 o 
   0  -1   7      179.19      175.70      6.55 o 
   0  -1   8     3569.87     3599.90     21.92 o 
   0  -1   9     1453.33     1501.19     15.58 o 
   0  -1  10     5126.74     4871.39     28.54 o 
   0  -1  11     2467.84     2681.36     27.42 o 
   0  -1  12     2181.32     2238.57     26.53 o 
   0  -1  13      711.72      767.09     19.04 o 
   0  -1  14     5779.19     6116.65     73.43 o 
   0  -1  15      594.71      664.91     36.24 o 
   0  -1  16      781.14      768.77     38.33 o 
   0  -1  17      569.55      634.08     35.91 o 
   0   1  18     1147.81     1226.76     31.67 o 
   0   1  19       70.42       70.65     21.62 o 
   0   1  20        8.56        3.55     19.36 o 
   0   1  21      187.32      213.34     25.10 o 
   0   1  22      289.93      401.34     29.12 o 
   0   1  23       44.43       16.91     26.28 o 
   0   1  24       12.12       11.21     26.62 o 
   0   1  25       63.75       51.47     26.05 o 
   0   1  26        7.30       26.32     26.75 o 
   0   1  27       28.88       50.25     27.38 o 
   0   1  28       38.08       57.42     28.22 o 
   0   1  29       19.95       31.68     31.24 o 
   0   1  30       64.18       96.92     31.68 o 
   0   1  31       41.09      100.56     33.24 o 
   0  -2 -21      218.85      275.57     31.13 o 
   0  -2 -20       44.59       63.61     26.83 o 
   0  -2 -19      478.64      505.79     30.80 o 
   0  -2 -18        2.02       19.41     21.09 o 
   0  -2 -17     1230.33     1356.92     37.66 o 
   0  -2 -16      179.33      196.84     21.30 o 
   0  -2 -15      144.90      179.14     19.48 o 
   0  -2 -14     1078.56     1166.48     30.72 o 
   0  -2 -13       14.54       24.15     15.58 o 
   0  -2 -12       10.88        5.32     14.01 o 
   0  -2 -11        0.23        4.28     13.13 o 
   0  -2 -10      616.28      668.64     18.90 o 
   0  -2  -9      615.00      688.82     17.73 o 
   0  -2  -8      127.25      134.78      9.84 o 
   0  -2  -7     3166.90     3360.01     28.22 o 
   0  -2  -6      144.67      171.61      8.61 o 
   0  -2  -5     3797.63     3880.85     18.54 o 
   0  -2  -4      585.52      617.92      7.34 o 
   0   2  -3    22422.08    24090.43     78.12 o 
   0   2  -2     1591.68     1581.63     11.52 o 
   0   2  -1       83.38       89.87      4.33 o 
   0   2   0    10957.15    10912.20     30.23 o 
   0   2   1       83.38       87.55      4.24 o 
   0   2   2     1591.68     1520.29     11.15 o 
   0   2   3    22422.08    22418.34    163.31 o 
   0   2   4      585.52      618.36      7.85 o 
   0  -2   5     3797.63     4000.22     42.34 o 
   0   2   6      144.67      181.26      6.64 o 
   0   2   7     3166.90     3363.66     15.46 o 
   0   2   8      127.25      139.66      4.80 o 
   0   2   9      615.00      671.61      8.70 o 
   0   2  10      616.28      657.86      8.99 o 
   0   2  11        0.23        4.71      4.40 o 
   0  -2  12       10.88       12.09      8.64 o 
   0  -2  13       14.54       27.01     10.60 o 
   0   2  14     1078.56     1152.34     22.25 o 
   0  -2  15      144.90      195.12     30.52 o 
   0  -2  16      179.33      205.13     29.64 o 
   0  -2  17     1230.33     1421.12     51.62 o 
   0  -2  18        2.02       13.77     26.66 o 
   0  -2  19      478.64      556.14     45.07 o 
   0   2  20       44.59       35.19     20.65 o 
   0   2  21      218.85      256.97     24.74 o 
   0   2  22        0.45       23.24     23.28 o 
   0   2  23     1220.89     1496.00     39.08 o 
   0   2  24       43.45       85.88     25.14 o 
   0   2  25      301.54      358.65     30.69 o 
   0   2  26        5.38        5.08     28.39 o 
   0   2  27      234.55      284.07     29.89 o 
   0  -2  28       18.29       33.98     28.26 o 
   0   2  29       68.86       89.43     32.40 o 
   0  -2  30       57.00       97.16     55.44 o 
   0  -3 -23       12.61       10.27     26.66 o 
   0  -3 -22       54.02       51.02     26.51 o 
   0  -3 -21      266.41      261.56     29.77 o 
   0  -3 -20        0.95       -1.33     23.10 o 
   0  -3 -19      505.17      511.43     29.67 o 
   0  -3 -18      109.76      118.93     22.09 o 
   0  -3 -17      915.93      947.90     31.60 o 
   0  -3 -16      119.61      117.86     19.69 o 
   0  -3 -15      802.95      868.95     28.88 o 
   0  -3 -14      408.97      427.23     22.94 o 
   0  -3 -13     1496.42     1566.57     31.20 o 
   0  -3 -12      990.91      968.18     23.55 o 
   0  -3 -11     5012.45     5417.86     46.64 o 
   0  -3 -10      844.07      829.88     20.01 o 
   0  -3  -9     5026.81     5425.60     41.07 o 
   0  -3  -8     3541.69     3840.88     33.58 o 
   0  -3  -7     1283.51     1260.66     13.97 o 
   0  -3  -6     2871.47     3060.95     20.48 o 
   0  -3  -5      511.11      513.27      8.84 o 
   0  -3  -4      366.53      340.14      6.97 o 
   0   3  -3     1105.20     1101.43     12.14 o 
   0   3  -2      203.27      197.19      6.78 o 
   0   3  -1      466.55      487.10      9.33 o 
   0   3   1      466.55      462.42      9.11 o 
   0   3   2      203.27      191.23      6.94 o 
   0   3   3     1105.20     1072.43     12.09 o 
   0   3   4      366.53      324.92      7.55 o 
   0   3   5      511.11      493.64      8.76 o 
   0   3   6     2871.47     3068.05     19.39 o 
   0  -3   7     1283.51     1282.08     13.89 o 
   0   3   8     3541.69     3758.28     23.78 o 
   0  -3   9     5026.82     5573.73     65.89 o 
   0  -3  10      844.07      873.94     15.42 o 
   0  -3  11     5012.45     5267.96     35.12 o 
   0  -3  12      990.91      917.60     17.10 o 
   0  -3  13     1496.42     1454.29     21.54 o 
   0   3  14      408.97      374.82     14.07 o 
   0   3  15      802.95      717.83     12.86 o 
   0   3  16      119.61      115.82      7.48 o 
   0   3  17      915.93      840.86     13.24 o 
   0   3  18      109.76      101.08      6.75 o 
   0  -3  19      505.17      516.19     39.41 o 
   0  -3  20        0.95       22.89     41.19 o 
   0   3  21      266.41      258.86     22.67 o 
   0   3  22       54.02       45.42     23.10 o 
   0   3  23       12.61       17.94     21.47 o 
   0   3  24      195.80      244.58     27.94 o 
   0   3  25        9.61       27.15     24.21 o 
   0  -3  26       83.72       86.37     44.12 o 
   0  -3  27       17.26       36.33     52.01 o 
   0  -3  28      109.44      152.53     44.62 o 
   0  -3  29       45.45      108.30     49.60 o 
   0  -3  30       14.33       32.51     55.65 o 
   0  -4 -21       12.13        5.67     22.58 o 
   0  -4 -20      802.46      917.90     35.06 o 
   0  -4 -19      210.31      217.33     24.04 o 
   0  -4 -18      413.24      442.97     25.97 o 
   0  -4 -17        9.77      -13.47     19.17 o 
   0  -4 -16      585.80      582.03     27.24 o 
   0  -4 -15       86.26       75.83     18.21 o 
   0  -4 -14     1314.28     1330.93     29.19 o 
   0  -4 -13       15.96       39.48     13.50 o 
   0  -4 -12       12.30       -1.91     12.42 o 
   0  -4 -11      133.62      131.78     12.79 o 
   0  -4 -10       16.69       19.42     11.39 o 
   0  -4  -9       95.92       90.80     11.41 o 
   0  -4  -8       76.46       75.16      8.49 o 
   0  -4  -7     2366.06     2471.35     21.68 o 
   0  -4  -6     1451.27     1471.42     17.74 o 
   0  -4  -5      341.89      351.67     19.15 o 
   0  -4  -4     3037.35     3063.22     22.02 o 
   0   4  -3      636.43      640.54     12.08 o 
   0   4  -2     5363.08     5307.56     30.20 o 
   0   4  -1     1059.81     1068.40     15.29 o 
   0   4   0     3744.48     3986.24     27.26 o 
   0   4   1     1059.81     1059.67     15.32 o 
   0   4   2     5363.08     5299.80     30.61 o 
   0   4   3      636.43      623.37     12.04 o 
   0   4   4     3037.35     2947.08     22.10 o 
   0   4   5      341.89      311.42      9.31 o 
   0   4   6     1451.27     1440.78     15.50 o 
   0   4   7     2366.06     2414.83     19.51 o 
   0  -4   8       76.46       67.56      6.88 o 
   0   4   9       95.92       91.71      7.23 o 
   0   4  10       16.69       13.72      6.78 o 
   0   4  11      133.62      126.85      8.73 o 
   0   4  12       12.30        8.22      7.99 o 
   0  -4  13       15.96       37.08     27.40 o 
   0  -4  14     1314.28     1317.63     48.76 o 
   0  -4  15       86.26       89.73     36.07 o 
   0  -4  16      585.80      605.86     44.73 o 
   0  -4  17        9.77      -11.94     37.80 o 
   0  -4  18      413.24      425.91     44.55 o 
   0  -4  19      210.31      236.97     41.21 o 
   0  -4  20      802.46      813.77     45.00 o 
   0   4  21       12.13       28.00     19.47 o 
   0  -4  22      387.18      402.31     50.06 o 
   0  -4  23       87.10      104.89     40.78 o 
   0  -4  24      209.11      205.21     51.67 o 
   0  -4  25       37.34       41.45     36.19 o 
   0  -4  26       83.26       98.34     52.90 o 
   0  -4  27      186.98      209.38     47.68 o 
   0  -4  28        1.69       26.48     51.08 o 
   0  -4  29       31.60       37.05     52.84 o 
   0  -5 -17        5.62       10.70     19.36 o 
   0  -5 -16      852.74      953.16     29.60 o 
   0  -5 -15       35.39       38.38     16.51 o 
   0  -5 -14     1289.26     1402.98     30.16 o 
   0  -5 -13       38.06       36.66     14.55 o 
   0  -5 -12      924.71      961.58     24.36 o 
   0  -5 -11      101.41      114.13     14.40 o 
   0  -5 -10     1063.93     1108.14     23.55 o 
   0  -5  -9       64.39       62.53      9.95 o 
   0  -5  -8     1764.68     1777.80     21.49 o 
   0  -5  -7      316.34      326.10     12.77 o 
   0  -5  -6     2884.76     3010.40     45.45 o 
   0  -5  -5       29.73       20.54      8.20 o 
   0  -5  -4      320.64      300.48     11.40 o 
   0  -5  -3       58.61       57.81      9.46 o 
   0  -5  -2       22.94       12.73     10.07 o 
   0  -5  -1       69.78       58.25     12.02 o 
   0   5   1       69.78       72.34      9.66 o 
   0   5   2       22.94       21.50      8.85 o 
   0   5   3       58.61       71.57      9.32 o 
   0   5   4      320.64      308.95     11.45 o 
   0   5   5       29.73       36.92      8.23 o 
   0   5   6     2884.76     2852.86     23.96 o 
   0   5   7      316.34      296.67     10.43 o 
   0   5   8     1764.68     1643.46     18.32 o 
   0   5   9       64.39       57.59      7.56 o 
   0   5  10     1063.93     1016.16     14.93 o 
   0   5  11      101.41       98.51      8.07 o 
   0   5  12      924.71      913.58     14.85 o 
   0  -5  13       38.06       66.01     31.66 o 
   0  -5  14     1289.26     1216.91     45.24 o 
   0  -5  15       35.39       57.68     30.10 o 
   0  -5  16      852.74      873.21     46.65 o 
   0  -5  17        5.62        8.04     37.25 o 
   0  -5  18       48.34       43.25     40.10 o 
   0  -5  19       37.44       31.83     40.03 o 
   0  -5  20       49.13       80.41     41.44 o 
   0  -5  21      127.53      111.55     37.90 o 
   0  -5  22       51.26       60.62     39.03 o 
   0  -5  23       55.53       53.88     47.77 o 
   0  -5  24        1.78       -9.45     44.73 o 
   0  -5  25       58.34       81.89     40.66 o 
   0  -5  26       44.39       77.91     53.18 o 
   0  -5  27       39.65       41.30     37.86 o 
   0  -6 -13       38.19       35.80     14.83 o 
   0  -6 -12       45.79       43.34     14.58 o 
   0  -6 -11       82.32       74.53     14.63 o 
   0  -6 -10      170.54      173.05     12.71 o 
   0  -6  -9       25.04       35.34     11.26 o 
   0  -6  -8      132.91      143.88     12.50 o 
   0  -6  -7      167.93      194.84     13.57 o 
   0  -6  -6      106.54      116.83     23.72 o 
   0  -6  -5      458.94      472.69     14.56 o 
   0  -6  -4     1298.61     1334.57     20.62 o 
   0  -6  -3      357.31      364.57     14.73 o 
   0  -6  -2      439.15      422.73     17.78 o 
   0  -6  -1      632.64      606.13     20.94 o 
   0  -6   0      278.82      282.38     18.18 o 
   0  -6   1      632.64      585.80     22.57 o 
   0   6   2      439.15      460.18     15.51 o 
   0   6   3      357.31      380.59     14.48 o 
   0   6   4     1298.61     1327.84     21.42 o 
   0   6   5      458.94      498.85     15.60 o 
   0   6   6      106.54      118.52     11.52 o 
   0   6   7      167.93      179.83     11.60 o 
   0  -6   8      132.90      127.17     23.04 o 
   0  -6   9       25.04        1.94     25.25 o 
   0  -6  10      170.54      110.37     28.99 o 
   0  -6  11       82.32       36.79     28.81 o 
   0  -6  12       45.79       26.85     25.26 o 
   0  -6  13       38.19       13.47     29.64 o 
   0  -6  14        1.66      -31.62     31.62 o 
   0  -6  15      197.78      173.92     36.46 o 
   0  -6  16       83.23       52.49     27.43 o 
   0  -6  17      222.05      174.42     37.91 o 
   0  -6  18       28.92        6.49     39.15 o 
   0  -6  19      112.74       50.75     42.72 o 
   0  -6  20       62.84       32.51     44.26 o 
   0  -6  21      257.67      224.12     47.81 o 
   0  -6  22       76.49       33.24     43.25 o 
   0  -6  23       53.55       48.48     39.61 o 
   0  -6  24      114.03      126.84     42.54 o 
   0  -6  25       65.27       33.81     49.20 o 
   0  -7 -10        2.98        0.09     21.75 o 
   0  -7  -9      257.26      282.36     15.85 o 
   0  -7  -8        5.95       11.33     13.08 o 
   0  -7  -7      258.25      269.53     16.38 o 
   0  -7  -6        1.32        4.57     25.74 o 
   0  -7  -5       52.77       42.32     11.87 o 
   0  -7  -4      325.23      285.32     14.96 o 
   0  -7  -3      100.81      105.88     13.82 o 
   0  -7  -2        9.97       14.43     13.78 o 
   0  -7  -1        0.74        1.86     13.72 o 
   0  -7   1        0.74       -5.74     17.18 o 
   0  -7   2        9.97       11.50     18.86 o 
   0  -7   3      100.81      102.64     20.40 o 
   0  -7   4      325.23      300.80     24.65 o 
   0  -7   5       52.77       68.41     22.26 o 
   0  -7   6        1.32        2.35     22.70 o 
   0  -7   7      258.25      227.80     26.68 o 
   0  -7   8        5.95       14.28     26.26 o 
   0  -7   9      257.26      247.41     28.23 o 
   0  -7  10        2.98       10.83     29.15 o 
   0  -7  11      369.76      335.30     35.82 o 
   0  -7  12        0.05      -24.21     31.77 o 
   0  -7  13      469.17      357.17     33.59 o 
   0  -7  14        0.97       -1.67     35.16 o 
   0  -7  15       46.01       28.84     35.24 o 
   0  -7  16        2.54      -12.34     38.97 o 
   0  -7  17      123.12      106.44     32.98 o 
   0  -7  18       87.46       64.29     40.21 o 
   0  -7  19       91.44       54.46     44.28 o 
   0  -7  20       61.81       45.02     46.24 o 
   0  -7  21       31.43       31.18     47.53 o 
   0  -7  22       51.06        1.25     49.14 o 
   0  -7  23        0.10       24.64     50.31 o 
   0  -8 -10        1.72       27.96     26.34 o 
   0  -8  -9       19.58       39.03     28.12 o 
   0  -8  -8        1.31        1.63     28.57 o 
   0  -8  -7       99.97      117.12     30.04 o 
   0  -8  -6        1.14        9.26     31.14 o 
   0  -8  -5       90.92       87.73     30.31 o 
   0  -8  -4        6.47       16.90     29.67 o 
   0  -8  -3      133.46      172.35     33.52 o 
   0  -8  -2      363.23      403.30     40.68 o 
   0  -8  -1       54.47       51.76     16.02 o 
   0  -8   0      124.82      117.27     17.16 o 
   0  -8   1       54.47       65.14     17.90 o 
   0  -8   2      363.23      314.84     25.74 o 
   0  -8   3      133.46      144.88     24.11 o 
   0  -8   4        6.47       -6.36     23.30 o 
   0  -8   5       90.92       87.94     23.87 o 
   0  -8   6        1.14       15.72     23.81 o 
   0  -8   7       99.97      130.78     26.92 o 
   0  -8   8        1.31        8.17     27.82 o 
   0  -8   9       19.58       27.65     26.24 o 
   0  -8  10        1.72        4.38     30.06 o 
   0  -8  11       28.00       18.60     33.52 o 
   0  -8  12       24.18       11.16     34.68 o 
   0  -8  13       20.55       19.44     34.62 o 
   0  -8  14       50.48       69.47     31.50 o 
   0  -8  15        1.95       20.65     39.59 o 
   0  -8  16       41.93       34.84     36.55 o 
   0  -8  17       14.79       12.37     43.16 o 
   0  -8  18      299.47      253.51     41.40 o 
   0  -8  19        9.88       -4.59     41.74 o 
   0  -9  -8       46.40       38.83     33.13 o 
   0  -9  -7       10.42        0.07     33.24 o 
   0  -9  -6       25.85       46.08     35.55 o 
   0  -9  -5       22.48       12.44     35.64 o 
   0  -9  -4      151.16      119.70     39.07 o 
   0  -9  -3        2.84        4.76     37.00 o 
   0  -9  -2       48.05       70.80     35.54 o 
   0  -9  -1       49.43       65.84     43.23 o 
   0  -9   1       49.43       43.56     39.53 o 
   0  -9   2       48.05        7.01     43.80 o 
   0  -9   3        2.84      -34.43     45.13 o 
   0  -9   4      151.16      140.09     48.22 o 
   0  -9   5       22.48       15.39     26.41 o 
   0  -9   6       25.85       48.51     28.36 o 
   0  -9   7       10.42       -8.96     28.73 o 
   0  -9   8       46.40       57.37     30.08 o 
   0  -9   9        2.97        6.49     27.86 o 
   0  -9  10       91.46       96.20     32.30 o 
   0  -9  11        4.62        9.51     34.53 o 
   0  -9  12       48.99       72.20     37.64 o 
   0  -9  13       10.66       12.36     37.88 o 
   0  -9  14       36.82       49.58     37.66 o 
   0  -9  15       25.15       10.23     34.40 o 
   0 -10  -5       20.15       16.48     36.60 o 
   0 -10  -4        3.32       57.21     42.49 o 
   0 -10  -3        9.32      -13.94     43.84 o 
   0 -10  -2       61.67       52.92     38.39 o 
   0 -10  -1        3.27        8.33     45.59 o 
   0 -10   0      102.37      153.35     49.17 o 
   0 -10   1        3.27       18.73     40.82 o 
   0 -10   2       61.67       67.26     43.57 o 
   0 -10   3        9.32       41.25     44.13 o 
   0 -10   4        3.32       21.44     41.49 o 
   0 -10   5       20.15       22.84     47.32 o 
   0 -10   6        9.77       22.21     54.54 o 
   0 -10   7        1.46       22.91     51.57 o 
   1   0 -10     2090.60     2383.41     35.65 o 
   1   0  -8       26.47       28.07     11.98 o 
   1   0  -6     5873.94     5595.74     38.68 o 
   1   0  -4      238.42      230.69      8.52 o 
   1   0  -2     5938.00     5622.75     21.25 o 
   1   0   0     3682.01     3790.37     14.54 o 
   1   0   2     8640.10     8184.06     40.79 o 
   1   0   4     5681.03     5493.18     39.97 o 
  -1   0   6     5657.48     3194.63     34.91 o 
   1   0   6     1572.54     1274.02     26.84 o 
   1   0   6     1572.54     1421.28     17.02 o 
  -1   0   8       25.49       22.22      7.23 o 
   1   0   8      953.90      751.88     12.75 o 
  -1   0  10     2013.56     1187.80     17.10 o 
  -1   0  26      453.59      338.28     64.38 o 
   1   0  26      139.04      109.15     58.56 o 
  -1   0  28       93.71       50.29     61.00 o 
   1   0  28      128.35       86.95     56.80 o 
  -1   0  30       49.43       41.06     66.88 o 
   1   0  30        6.40      -11.22     68.48 o 
   1   1  -9     4634.26     5162.17     54.08 o 
   1   1  -8     2481.07     2554.33     22.02 o 
   1   1  -7     2100.98     2288.57     19.44 o 
   1   1  -6     1123.13     1136.45     12.78 o 
   1   1  -5     7226.42     6802.40     25.08 o 
   1   1  -4      928.26      910.16      9.06 o 
   1   1  -3      491.08      464.32      5.37 o 
   1   1  -2    15774.05    15320.52     49.53 o 
   1   1  -1     4295.56     4254.60     17.93 o 
   1   1   0       69.78       72.14      3.53 o 
   1  -1   1       37.33       39.21      3.00 o 
   1  -1   2     3478.72     3277.89     29.13 o 
   1   1   2     3242.23     3249.52     15.46 o 
   1  -1   3     3050.72     2925.79     30.75 o 
   1   1   3     2603.69     2651.24     14.64 o 
   1  -1   4     5880.04     5755.67     46.12 o 
   1   1   4     2399.97     2223.87     18.34 o 
   1  -1   5     3459.92     3223.59     24.75 o 
   1   1   5     2919.05     3023.24     30.40 o 
   1  -1   6     2568.12     2583.39     23.60 o 
   1   1   6     1556.34     1565.95     23.46 o 
   1   1   7     4851.90     4439.16     32.25 o 
   1   1   8     3637.97     3667.61     30.17 o 
   1   1   9     4447.14     4355.95     44.85 o 
   1   1  11     3204.56     2989.45     17.79 o 
   1   1  12     1985.47     1737.76     15.42 o 
   1   1  13     1140.20     1039.48     13.69 o 
   1   1  14     2099.93     1680.44     17.82 o 
   1   1  15      863.70      827.71     14.70 o 
   1   1  16      959.77      742.49     14.79 o 
   1   1  17      183.97      154.67     10.77 o 
   1   1  18     1197.66      855.56     19.07 o 
   1   1  19      401.75      404.61     13.88 o 
   1   1  20       47.68       47.43     12.49 o 
   1  -1  23       78.90       25.82     57.26 o 
   1  -1  24       84.02      128.91     52.24 o 
   1  -1  25       36.29       72.16     55.40 o 
   1  -1  26       68.58       56.70     58.24 o 
   1   1  27       52.62       25.66     46.51 o 
   1   1  28       47.74       63.34     40.13 o 
   1   1  29       44.80       69.17     46.48 o 
   1   1  30       37.74       45.23     44.06 o 
   1   2  -7     5892.38     6308.94     58.91 o 
   1   2  -6      579.65      625.03     21.07 o 
   1  -2  -5     2922.90     2806.03     17.64 o 
   1  -2  -4     1675.30     1708.91     14.10 o 
   1   2  -3    12416.45    12280.32     36.79 o 
   1  -2  -2    14362.11    14180.55     42.99 o 
   1   2  -2    12052.71    11860.73     43.95 o 
   1  -2  -1    18661.68    16967.43    215.70 o 
   1   2  -1    18067.89    17483.36     52.48 o 
   1  -2   0     9934.04    10058.01     52.63 o 
   1   2   0     1232.99     1190.28     14.62 o 
   1  -2   1    10599.80    10082.48     56.81 o 
   1  -2   1     4795.52     4688.38     27.28 o 
   1  -2   2     5999.46     6165.77     37.07 o 
   1   2   2       20.01       13.46      8.01 o 
   1  -2   3     4111.79     3801.93     29.54 o 
   1   2   3     3305.01     3151.30     18.41 o 
   1  -2   4     2854.66     2741.82     26.95 o 
   1   2   4     1447.07     1424.50     12.99 o 
   1  -2   5     1189.98     1139.72     32.06 o 
   1   2   5     1185.86     1175.88     12.41 o 
   1  -2   6     3078.30     3190.54     49.60 o 
   1   2   6      313.34      344.91      8.58 o 
   1   2   7      487.94      463.61     15.28 o 
   1   2   8     1487.95     1603.41     28.48 o 
   1   2   9      646.39      655.99     21.62 o 
   1  -2  19      633.54      692.33     49.02 o 
   1  -2  20      655.33      925.02     59.89 o 
   1  -2  21      186.41      208.65     57.73 o 
   1  -2  22      314.22      469.15     63.85 o 
   1  -2  23      282.69      319.08     64.06 o 
   1  -2  24       91.26      148.65     55.87 o 
   1  -2  25      144.42      174.08     58.66 o 
   1  -2  26       50.65       25.30     65.77 o 
   1   2  27       44.51       32.76     41.78 o 
   1   2  28       50.48       30.92     42.81 o 
   1   2  29       17.09       13.38     41.18 o 
   1  -3  -5     1775.80     1761.54     16.56 o 
   1   3  -4     1951.11     1738.21     15.74 o 
   1  -3  -4       88.93       86.60      6.39 o 
   1   3  -3      126.22      136.34      8.10 o 
   1  -3  -3      123.14      119.91      4.55 o 
   1  -3  -2       48.96       73.10      6.77 o 
   1   3  -2       43.36       43.90      8.90 o 
   1  -3  -1     2602.39     2496.68     18.29 o 
   1   3  -1     2600.03     2686.09     32.60 o 
   1  -3   0     1257.00     1243.81     15.39 o 
   1   3   0        4.89       10.63      9.69 o 
   1  -3   1       32.51       28.02      9.71 o 
   1   3   1       11.64       13.01      7.91 o 
   1  -3   2       65.69       92.83     11.46 o 
   1   3   2        6.39        7.25      9.24 o 
   1  -3   3     3909.68     3589.85     35.45 o 
   1   3   3     3866.84     3877.82     35.22 o 
   1  -3   4      898.78      811.40     28.78 o 
   1   3   4       43.60       53.07      9.26 o 
   1   3   5      397.13      404.74     15.81 o 
   1   3   6     1409.28     1501.81     25.08 o 
   1   3   7     4025.55     3828.75     22.06 o 
   1   3   8     1839.34     2020.17     17.28 o 
   1   3   9     2185.03     2008.62     21.89 o 
   1   3  10      911.28      897.55     17.36 o 
   1  -3  13     1259.99     1275.80     48.49 o 
   1  -3  14      704.80      794.44     45.71 o 
   1  -3  15      420.02      464.57     44.52 o 
   1  -3  16      740.25      934.31     60.33 o 
   1  -3  17      369.75      457.93     50.99 o 
   1  -3  18       76.15      141.03     47.07 o 
   1  -3  19       33.89       77.25     47.47 o 
   1  -3  20      153.24      189.33     55.34 o 
   1  -3  21       86.14      106.67     52.87 o 
   1  -3  22       73.62       65.61     51.39 o 
   1  -3  23       25.39       -4.45     72.36 o 
   1  -3  24       93.00       24.10     72.64 o 
   1  -3  25       25.46       11.32     74.14 o 
   1  -3  26       51.07       41.17     48.59 o 
   1  -3  27       32.95        9.69     71.22 o 
   1  -3  28       51.23       79.82     66.30 o 
   1  -3  29       46.87       71.86     63.41 o 
   1  -4  -7      507.10      496.17      7.52 o 
   1  -4  -6     1059.38     1056.32      8.67 o 
   1  -4  -5     2307.01     2511.52     42.88 o 
   1  -4  -5     1238.83     1304.12     16.03 o 
   1  -4  -4     4024.71     3554.55     28.53 o 
   1  -4  -4     3810.22     3462.20     18.45 o 
   1  -4  -3     1796.43     1698.23     20.60 o 
   1  -4  -3      417.51      384.94      9.20 o 
   1  -4  -2      850.74      796.44     17.00 o 
   1  -4  -2      282.98      225.02      9.73 o 
   1  -4  -1      680.17      680.53     13.36 o 
   1   4   0     1400.61     1297.61     14.27 o 
   1  -4   1     1315.25     1332.45     15.43 o 
   1  -4   2     3064.41     2826.66     21.27 o 
   1   4   3     2280.30     2304.60     21.65 o 
   1   4   4     2814.68     2863.16     27.66 o 
   1   4   5      535.93      589.49     17.53 o 
   1   4   6     1632.89     1606.91     23.15 o 
   1   4   7      196.41      190.47     14.03 o 
   1   4   8      205.43      229.04     14.95 o 
   1   4   9      221.32      204.22     15.02 o 
   1   4  10       63.34       67.13     12.42 o 
   1   4  11       62.40       56.58      8.10 o 
   1  -4  12       97.73       91.34      8.89 o 
   1  -4  13       41.85       41.92      9.07 o 
   1   4  14      317.15      267.90     11.64 o 
   1  -4  15      313.47      387.56     39.56 o 
   1  -4  16      414.89      374.23     40.98 o 
   1  -4  17      156.81      186.77     46.67 o 
   1  -4  18      325.61      343.76     46.85 o 
   1  -4  19       58.01       84.10     57.25 o 
   1  -4  20      456.11      435.39     56.92 o 
   1  -4  21      203.19      282.19     56.93 o 
   1  -4  22      324.52      389.99     63.74 o 
   1  -4  23      161.70      188.74     64.91 o 
   1  -4  24      230.40      240.78     61.88 o 
   1  -4  25       60.12       61.27     71.69 o 
   1  -4  26       73.85      141.00     72.53 o 
   1  -4  27       51.56       54.65     66.18 o 
   1  -4  28       12.04       26.74     57.91 o 
   1  -5 -10      801.25      718.74      9.62 o 
   1  -5  -9       42.26       40.05      5.08 o 
   1  -5  -8      658.45      608.17     10.88 o 
   1  -5  -7     1098.21     1196.56     37.13 o 
   1  -5  -7      288.11      277.01      9.09 o 
   1  -5  -6      435.53      492.24     32.00 o 
   1  -5  -6      155.94      139.43      7.16 o 
   1  -5  -5      364.48      348.36     30.56 o 
   1  -5  -5      176.82      171.34      5.38 o 
   1  -5  -4      159.16      131.78     30.36 o 
   1  -5  -4      156.10      145.08      7.11 o 
   1  -5  -3       79.55       74.38     29.29 o 
   1  -5  -3       50.29       47.05      7.86 o 
   1  -5  -2      341.99      337.19     15.22 o 
   1  -5  -2      265.40      269.94     11.95 o 
   1  -5  -1      150.04      150.36     11.09 o 
   1  -5   0      201.15      203.68     12.12 o 
   1  -5   1      286.84      278.25     17.34 o 
   1  -5   2       84.98       96.20     17.08 o 
   1  -5   3       81.53       91.62     18.65 o 
   1  -5   4      474.83      474.70     22.90 o 
   1  -5   5      655.68      683.50     33.37 o 
   1  -5   6     1820.93     1787.34     44.94 o 
   1   5   7      318.43      315.87     16.62 o 
   1  -5   8      744.97      768.61     37.05 o 
   1  -5   9      423.37      475.83     46.20 o 
   1  -5  10     1110.91     1006.75     45.66 o 
   1  -5  11      471.58      532.38     43.75 o 
   1  -5  12      821.44      788.12     44.67 o 
   1  -5  13      275.15      392.07     40.13 o 
   1  -5  14      775.59      782.19     50.00 o 
   1  -5  15       87.20      130.41     38.80 o 
   1  -5  16      143.41      152.81     51.25 o 
   1  -5  17      232.31      263.48     59.06 o 
   1  -5  18      216.80      218.14     49.01 o 
   1  -5  19      103.25      132.28     49.95 o 
   1  -5  20       97.59       96.86     55.27 o 
   1  -5  21      140.25      127.41     51.31 o 
   1  -5  22       40.61       16.31     71.66 o 
   1  -5  23       21.10       66.63     57.03 o 
   1  -5  24       30.45       47.66     64.63 o 
   1  -5  25       43.56       85.85     66.62 o 
   1  -5  26      108.39      126.83     61.67 o 
   1  -6  -9        6.57       15.02      6.74 o 
   1  -6  -8       84.50       78.12      8.74 o 
   1  -6  -7      418.52      469.73     36.64 o 
   1  -6  -7      269.44      283.94     12.37 o 
   1  -6  -6      514.46      544.80     37.69 o 
   1  -6  -6      489.43      473.65     10.93 o 
   1  -6  -5      760.28      813.73     39.56 o 
   1  -6  -5      545.40      514.62     10.56 o 
   1  -6  -4      295.04      328.97     36.17 o 
   1  -6  -4      249.73      241.37     10.44 o 
   1  -6  -3      440.48      402.62     21.04 o 
   1  -6  -3      425.44      396.67     13.87 o 
   1  -6  -2      460.27      484.56     36.52 o 
   1  -6  -2      159.54      169.28     12.88 o 
   1  -6  -1      730.39      664.74     19.60 o 
   1  -6   0      485.41      484.10     20.45 o 
   1  -6   1      701.30      657.80     23.01 o 
   1  -6   2      236.11      221.84     19.73 o 
   1  -6   3      214.36      205.47     21.18 o 
   1  -6   4      708.86      633.41     25.84 o 
   1  -6   5      287.66      329.84     23.33 o 
   1  -6   6      439.32      424.02     33.60 o 
   1  -6   7       46.99       68.65     30.07 o 
   1  -6   8       47.76       50.96     32.36 o 
   1  -6   9       58.91       67.10     37.37 o 
   1  -6  10       18.97       26.65     42.60 o 
   1  -6  11       58.19       75.81     33.04 o 
   1  -6  12        5.38        8.15     46.43 o 
   1  -6  13      276.60      234.27     49.78 o 
   1  -6  14       52.95       75.49     38.69 o 
   1  -6  15      317.80      297.30     51.77 o 
   1  -6  16       59.28       65.47     52.94 o 
   1  -6  17       82.16      115.38     57.13 o 
   1  -6  18      189.12      171.89     60.35 o 
   1  -6  19       94.92      115.71     57.74 o 
   1  -6  20      119.84      180.98     50.98 o 
   1  -6  21       83.10      112.46     62.80 o 
   1  -6  22       52.21       93.67     63.61 o 
   1  -6  23       38.80        2.04     63.22 o 
   1  -6  24      126.13       92.51     70.95 o 
   1  -7  -8       98.29      129.48     29.67 o 
   1  -7  -7      333.73      321.36     36.63 o 
   1  -7  -6      104.72      124.51     41.03 o 
   1  -7  -5      226.17      236.43     34.23 o 
   1  -7  -4      398.56      387.59     42.25 o 
   1  -7  -3       40.72       30.20     33.14 o 
   1  -7  -3       16.36       16.97     11.23 o 
   1  -7  -2       83.53       70.79     16.09 o 
   1  -7  -1       11.01       15.43     17.28 o 
   1  -7   0       22.70       43.77     19.25 o 
   1  -7   1      164.33      154.84     21.21 o 
   1  -7   2       58.47       41.25     20.17 o 
   1  -7   3      339.75      322.73     25.00 o 
   1  -7   4      109.49      116.15     25.64 o 
   1  -7   5      215.06      204.14     23.85 o 
   1  -7   6      160.78      137.80     28.10 o 
   1  -7   7      203.64      173.67     29.25 o 
   1  -7   8      144.47      143.82     28.43 o 
   1  -7   9      324.35      250.16     34.48 o 
   1  -7  10       90.88       85.03     40.30 o 
   1  -7  11      218.52      189.95     36.48 o 
   1  -7  12      107.82      130.79     47.15 o 
   1  -7  13      118.03      141.44     36.91 o 
   1  -7  14      189.77      231.89     48.17 o 
   1  -7  15      194.29      241.44     53.69 o 
   1  -7  16      122.09      154.15     53.92 o 
   1  -7  17        6.26       36.31     52.83 o 
   1  -7  18       59.06      112.62     55.41 o 
   1  -7  19       40.40       57.02     58.14 o 
   1  -7  20      103.50      138.39     63.66 o 
   1  -7  21       16.44       43.57     63.57 o 
   1  -7  22       30.93       72.97     57.31 o 
   1  -8  -8       63.60       62.65     41.94 o 
   1  -8  -7       25.69       28.11     30.75 o 
   1  -8  -6       61.43       90.02     41.37 o 
   1  -8  -5      105.91      105.31     44.69 o 
   1  -8  -4       36.91       76.09     46.42 o 
   1  -8  -3      270.73      314.35     44.51 o 
   1  -8  -2      204.99      245.01     45.33 o 
   1  -8  -1       80.29       91.96     46.11 o 
   1  -8   0       83.85       80.68     43.13 o 
   1  -8   1      226.40      260.80     49.47 o 
   1  -8   2      174.82      194.81     24.61 o 
   1  -8   3       73.53       92.65     25.17 o 
   1  -8   4       81.93       85.16     26.22 o 
   1  -8   5       44.54       48.45     26.69 o 
   1  -8   6       15.89        8.75     29.58 o 
   1  -8   7       39.37       47.22     28.63 o 
   1  -8   8       39.41       18.53     32.49 o 
   1  -8   9       16.98       33.24     31.88 o 
   1  -8  10       21.27       -4.74     38.38 o 
   1  -8  11       26.18       10.32     35.12 o 
   1  -8  12       30.11       18.92     35.06 o 
   1  -8  13       14.33       58.86     37.32 o 
   1  -8  14        8.78       22.63     37.76 o 
   1  -8  15       40.23       36.96     38.24 o 
   1  -8  16       51.09       43.66     41.09 o 
   1  -8  17       57.05       57.75     39.80 o 
   1  -8  18       71.13       51.79     37.78 o 
   1  -9  -7       40.47       64.07     44.35 o 
   1  -9  -6        4.02       46.06     43.20 o 
   1  -9  -5       30.20       26.00     44.75 o 
   1  -9  -4       43.86       16.61     52.19 o 
   1  -9  -3       13.66       14.75     50.92 o 
   1  -9  -2        4.26      -12.40     51.37 o 
   1  -9  -1       19.78        5.12     60.13 o 
   1  -9   0       24.09       13.54     53.29 o 
   1  -9   1        2.15      -18.34    116.94 o 
   1  -9   2       27.69        7.13     52.76 o 
   1  -9   3       21.45        1.98     60.57 o 
   1  -9   4       44.78       47.43     55.61 o 
   1  -9   5        2.53      -18.41     62.87 o 
   1  -9   6       41.37      -23.65     63.66 o 
   1  -9   7        5.32        7.19     60.64 o 
   1  -9   8       23.83       16.06     33.93 o 
   1  -9   9       17.27       20.40     35.44 o 
   1  -9  10       17.15       25.43     35.16 o 
   1  -9  11       27.12       29.73     34.46 o 
   1  -9  12       46.10       33.41     38.41 o 
   1  -9  13       28.10       -0.78     39.77 o 
   1  -9  14        5.40       -9.60     39.60 o 
   1 -10  -7        5.33      -17.15     58.26 o 
   1 -10  -6        7.44        4.73     59.04 o 
   1 -10  -5       28.42       38.90     53.40 o 
   1 -10  -4        0.63       33.28     54.33 o 
   1 -10  -3        5.09       16.88     62.07 o 
   1 -10  -2        9.25       30.04     58.51 o 
   1 -10  -1       34.34       49.64     54.02 o 
   1 -10   0       50.62       32.46     65.21 o 
   1 -10   1        5.09      -28.03     70.10 o 
   1 -10   2        8.49       33.27     57.33 o 
   1 -10   3        0.55      -32.69     61.96 o 
   1 -10   4       22.09        9.03     54.80 o 
   1 -10   5        4.75       22.57     55.23 o 
   1 -10   6        6.13      -28.28     66.62 o 
  -2   0  -8      245.90      169.82     17.96 o 
   2   0  -8     3937.58     3905.38     40.68 o 
  -2   0  -6      626.18      387.58     17.69 o 
   2   0  -6     4060.82     4098.12     38.26 o 
   2   0  -4     6705.60     7246.86     48.82 o 
  -2   0  -2     5853.39     3017.23     35.83 o 
   2   0  -2    11239.95    10458.05     62.71 o 
   2   0  -2    11239.95    11091.23     58.76 o 
  -2   0   0     3152.62     1862.29     27.70 o 
   2   0   0     3273.24     3646.36     37.09 o 
   2   0   0     3273.24     3652.97     36.39 o 
  -2   0   2    10825.76     6135.55     46.66 o 
   2   0   2     6077.34     5972.93     33.31 o 
  -2   0   4     6458.50     2667.58     37.88 o 
   2   0   4     3093.00     2958.29     38.82 o 
  -2   0   6     3911.17     1935.83     34.78 o 
  -2   0  16      201.75      134.28     13.44 o 
   2   0  16      809.55      789.34     21.61 o 
  -2   0  18      123.81       64.75     18.60 o 
   2   0  18      962.64      883.17     23.36 o 
  -2   0  20      521.12      388.20     18.85 o 
   2   0  20      404.86      388.08     19.34 o 
   2  -1 -12     4579.96     5947.30     57.01 o 
   2  -1 -11      930.26      854.83     23.83 o 
   2  -1 -10      670.13      716.16     21.75 o 
   2  -1  -9     4451.02     4025.95     38.48 o 
   2  -1  -8     2265.46     2159.50     28.08 o 
   2  -1  -7     1182.52     1123.91     21.49 o 
   2   1  -6        7.18       17.49      5.66 o 
   2   1  -5      212.40      205.98      8.18 o 
   2   1  -4      410.71      408.45     11.86 o 
   2  -1  -4       47.96       46.10      7.67 o 
   2   1  -3      907.50      952.15     11.10 o 
   2  -1  -2      575.14      590.73     11.58 o 
   2   1  -2        2.02       -1.05      9.61 o 
   2   1  -1     1045.48     1129.02     15.79 o 
   2   1  -1       70.32       73.89      5.18 o 
   2   1   0     2058.80     2059.24     14.26 o 
   2  -1   1     1191.07     1039.67     22.59 o 
   2   1   1     1190.09     1110.28     15.25 o 
   2   1   2     2919.69     3210.53     20.53 o 
   2   1   3      776.36      632.32      9.47 o 
   2   1   4     1111.65     1155.87     14.01 o 
   2   1   5     1644.11     1501.04     23.08 o 
   2  -1   7     1564.51     1659.95     30.42 o 
   2  -1   8     6340.32     6441.84     55.05 o 
   2  -1   9     1076.27      979.23     25.75 o 
   2  -1  10      734.70      763.11     24.07 o 
   2  -1  11     3792.57     4182.36     47.32 o 
   2  -1  12      657.15      581.50     23.20 o 
   2  -1  13     1090.33     1248.50     29.23 o 
   2  -1  14      591.97      588.29     23.86 o 
   2  -1  15      933.34      693.78     23.74 o 
   2  -1  16      487.73      365.06     20.85 o 
   2  -1  17      401.58      411.38     21.73 o 
   2  -1  18      206.65      214.20     19.91 o 
   2  -1  19       31.62       37.83     24.95 o 
   2  -1  20       12.41        6.14     22.19 o 
   2  -1  21      144.98      112.31     17.18 o 
   2  -1  22       11.42       22.42     18.11 o 
   2  -1  29       29.37      -29.44     75.32 o 
   2  -2 -12      124.60      121.99     14.20 o 
   2  -2 -11       80.19       72.05     13.28 o 
   2  -2 -10      793.35      890.14     19.62 o 
   2  -2  -9      466.06      475.75     15.12 o 
   2  -2  -8      696.92      622.41     15.19 o 
   2  -2  -7      943.85      804.22     15.99 o 
   2  -2  -6       81.33       74.59      6.04 o 
   2  -2  -5     2244.23     2117.14     16.84 o 
   2  -2  -4      486.96      487.50     10.09 o 
   2  -2  -3     7789.75     7604.61     52.94 o 
   2  -2  -3     7749.30     7625.09     28.45 o 
   2  -2  -2     4395.95     4386.81     41.39 o 
   2  -2  -2      153.08      156.50      8.88 o 
   2  -2  -1     3523.84     3203.58     31.26 o 
   2   2   0     1912.58     1991.95     21.48 o 
   2  -2   1     8884.12     8453.79     43.21 o 
   2   2   2     3815.86     4186.43     29.38 o 
   2   2   3      953.53      978.32     13.42 o 
   2   2   4     1081.99     1128.72     15.64 o 
   2   2   5     1723.29     1509.61     22.60 o 
   2   2   6      484.99      521.04     16.38 o 
   2   2   7      648.23      655.52     15.72 o 
   2   2   8      248.08      312.57     12.77 o 
   2  -2   9      401.12      536.23     25.26 o 
   2  -2  10       85.54       83.53     18.70 o 
   2  -2  11       88.64       92.12     19.73 o 
   2  -2  12       82.46       82.72     19.38 o 
   2  -2  13      887.73      854.81     30.47 o 
   2  -2  14       45.16       36.21     21.77 o 
   2  -2  15      568.57      514.31     28.12 o 
   2  -2  16      198.23      216.25     24.46 o 
   2  -2  17     1252.34      851.82     32.06 o 
   2  -2  18      294.52      240.06     22.36 o 
   2  -2  19      807.47      691.83     32.52 o 
   2  -2  20      163.53      140.94     25.75 o 
   2  -2  21      793.16      682.52     34.36 o 
   2  -2  22      154.00      199.20     25.54 o 
   2  -2  23      144.93      130.61     27.54 o 
   2  -2  27       52.61       26.65     93.95 o 
   2  -2  28       35.06       80.96     63.40 o 
   2  -2  29       20.24      -16.06    125.95 o 
   2  -3  -9     1404.13     1507.93     17.02 o 
   2  -3  -8     1299.25     1435.34     16.24 o 
   2  -3  -7      646.17      602.19     19.20 o 
   2  -3  -7      440.81      376.63      8.00 o 
   2  -3  -6     3776.01     3878.09     36.88 o 
   2  -3  -6     2399.86     2334.44     17.88 o 
   2  -3  -5     2353.27     2311.87     30.00 o 
   2  -3  -5     1967.37     1928.64     17.74 o 
   2  -3  -4     1135.40     1252.92     24.10 o 
   2  -3  -4      380.23      382.68      6.76 o 
   2  -3  -3       19.55       12.77      7.49 o 
   2  -3  -2     1387.48     1348.77     20.23 o 
   2  -3  -1      216.20      259.75     13.30 o 
   2  -3   0      389.56      420.50     15.42 o 
   2  -3   1      838.10      851.97     17.23 o 
   2  -3   2       39.99       19.13     14.02 o 
   2  -3   3     1751.24     1699.51     24.72 o 
   2  -3   4     1748.78     1963.86     41.12 o 
   2   3   5     4013.32     4085.62     31.88 o 
   2   3   6      638.71      651.80     16.09 o 
   2   3   7     1991.94     2052.23     24.07 o 
   2   3   8     1015.34     1075.29     19.17 o 
   2   3   9     1686.57     1784.49     23.83 o 
   2   3  10      796.42      904.15     19.12 o 
   2  -3  11     2934.92     3017.15     30.92 o 
   2  -3  12      694.76      798.74     33.04 o 
   2  -3  13      948.45      899.87     37.10 o 
   2  -3  14      366.07      419.68     29.33 o 
   2  -3  15     1753.41     1672.85     47.19 o 
   2  -3  16      439.21      491.96     32.72 o 
   2  -3  17       30.34       14.37     33.46 o 
   2  -3  18      164.81      185.98     38.27 o 
   2  -3  19       16.39       -2.05    165.68 o 
   2  -3  20       33.22       26.48     41.97 o 
   2  -3  21        6.76      -13.86     39.34 o 
   2  -3  22       34.57       41.57     29.24 o 
   2  -3  23       38.36       34.12     29.21 o 
   2  -3  24       38.91       43.20     28.08 o 
   2  -3  25      115.97      117.46     63.74 o 
   2  -3  26       41.13       68.28     60.99 o 
   2  -3  27      102.24      139.05     69.26 o 
   2  -3  28       18.22       32.02     66.66 o 
   2  -4  -7       37.61       37.53     10.90 o 
   2  -4  -6     3918.03     3634.43     34.97 o 
   2  -4  -5      353.50      378.51      8.67 o 
   2  -4  -5      113.64      105.46      3.67 o 
   2  -4  -4      606.60      614.92     11.49 o 
   2  -4  -3     2638.84     2420.23     26.06 o 
   2  -4  -2     2057.98     1916.55     26.50 o 
   2  -4  -1      269.23      274.02     12.65 o 
   2  -4   0      545.98      481.80     15.53 o 
   2  -4   1     1663.42     1764.02     25.79 o 
   2  -4   2     1547.54     1538.56     24.90 o 
   2  -4   3      301.53      368.26     28.31 o 
   2  -4   4      552.81      548.39     30.96 o 
   2  -4   5     2299.25     2650.36     52.40 o 
   2  -4   6       23.14       55.14     23.37 o 
   2  -4   7     1079.91     1202.75     38.23 o 
   2  -4   8      186.73      194.66     26.45 o 
   2   4   9       44.42       55.84     10.64 o 
   2   4  10      273.90      266.88     13.26 o 
   2   4  11       10.03       13.07     10.73 o 
   2  -4  12      561.18      512.39     16.39 o 
   2  -4  13       17.37        8.59     12.03 o 
   2  -4  14      393.75      398.37     36.63 o 
   2  -4  15        7.79       -7.20    116.32 o 
   2  -4  16      296.12      252.86     35.76 o 
   2  -4  17      466.75      449.88     37.72 o 
   2  -4  18      103.16       94.12     32.05 o 
   2  -4  19       84.55       88.20     31.83 o 
   2  -4  20       47.77       46.31     39.99 o 
   2  -4  21      239.46      296.77     33.06 o 
   2  -4  22      175.63      183.91     30.80 o 
   2  -4  23      181.29      205.65     31.05 o 
   2  -4  24      100.01       62.65     29.76 o 
   2  -4  25       89.59      101.93     36.55 o 
   2  -4  26       15.08       14.27     48.58 o 
   2  -4  27       50.79       69.32     50.38 o 
   2  -5  -8      699.25      644.69     16.55 o 
   2  -5  -7      458.75      416.69     16.63 o 
   2  -5  -6       70.81       55.03     13.66 o 
   2  -5  -5      235.07      235.62      8.37 o 
   2  -5  -5       38.24       32.56      2.52 o 
   2  -5  -4       53.22       39.47      6.12 o 
   2  -5  -3      917.74      932.32     13.49 o 
   2  -5  -2      372.95      402.32     11.43 o 
   2  -5  -1      235.35      265.32     12.71 o 
   2  -5   0      478.18      456.08     14.71 o 
   2  -5   1      200.62      214.21     17.05 o 
   2  -5   2      650.58      726.14     23.22 o 
   2  -5   3       41.41       48.15     17.23 o 
   2  -5   4      427.14      421.34     22.48 o 
   2  -5   5      108.82      111.79     20.57 o 
   2  -5   6      673.80      627.49     24.95 o 
   2  -5   7      411.72      460.54     23.83 o 
   2  -5   8     1095.67     1096.51     30.42 o 
   2  -5   9      420.97      489.08     27.53 o 
   2  -5  10      532.09      541.70     29.73 o 
   2  -5  11      242.12      319.49     24.64 o 
   2  -5  12      743.82      789.13     32.12 o 
   2  -5  13      361.46      386.96     27.13 o 
   2  -5  14       28.84       28.08     27.68 o 
   2  -5  15      213.09      242.60     30.28 o 
   2  -5  16       11.50       12.43     32.80 o 
   2  -5  17      111.28      163.81     27.95 o 
   2  -5  18      185.55      190.83     28.88 o 
   2  -5  19      221.23      268.64     31.67 o 
   2  -5  20       14.42       21.38     45.53 o 
   2  -5  21      104.41      107.17     30.85 o 
   2  -5  22       50.33       68.92     38.70 o 
   2  -5  23       48.81       64.50     34.03 o 
   2  -5  24       11.65       38.74     36.94 o 
   2  -5  25       48.31       58.74     34.78 o 
   2  -6  -4      315.13      315.56     11.18 o 
   2  -6  -3      263.95      249.96     13.07 o 
   2  -6  -2      356.72      336.25     12.01 o 
   2  -6  -1      805.46      776.22     20.19 o 
   2  -6   0      504.99      582.86     20.33 o 
   2  -6   1      456.25      516.06     22.43 o 
   2  -6   2      199.99      215.33     19.68 o 
   2  -6   3      603.09      615.97     25.22 o 
   2  -6   4      580.93      682.80     27.19 o 
   2  -6   5      810.46      943.40     29.32 o 
   2  -6   6       14.34        2.54     28.41 o 
   2  -6   7       92.92      106.33     26.77 o 
   2  -6   8       23.89       44.29     24.00 o 
   2  -6   9       14.60       28.91     32.67 o 
   2  -6  10       36.70       44.22     26.96 o 
   2  -6  11       53.05       47.83     27.91 o 
   2  -6  12       12.48        1.31     33.24 o 
   2  -6  13       49.40       65.69     27.07 o 
   2  -6  14      232.24      213.80     28.82 o 
   2  -6  15      377.90      387.05     31.38 o 
   2  -6  16      123.48      140.06     30.26 o 
   2  -6  17      141.87      127.55     30.15 o 
   2  -6  18       48.09       83.33     31.39 o 
   2  -6  19      201.37      180.57     34.04 o 
   2  -6  20       83.00      107.01     30.91 o 
   2  -6  21       86.31       95.42     34.69 o 
   2  -6  22       44.27       49.39     40.66 o 
   2  -6  23       34.73       56.00     37.05 o 
   2  -7  -4      142.09      175.37     34.79 o 
   2  -7  -3       18.08       16.84     49.75 o 
   2  -7  -2       59.97       75.27     34.36 o 
   2  -7  -1        3.15        6.61     16.16 o 
   2  -7   0        3.23        2.59     22.99 o 
   2  -7   1       39.13       17.28     17.06 o 
   2  -7   2       29.30       15.12     26.23 o 
   2  -7   3      293.17      280.30     20.91 o 
   2  -7   4       39.45       54.92     19.52 o 
   2  -7   5      258.94      230.50     23.10 o 
   2  -7   6       66.85       98.97     21.64 o 
   2  -7   7       98.88      117.34     23.65 o 
   2  -7   8       26.62       44.23     27.18 o 
   2  -7   9      229.55      223.19     29.42 o 
   2  -7  10       66.20       84.25     24.17 o 
   2  -7  11       73.46       93.69     30.45 o 
   2  -7  12      157.07      147.09     27.42 o 
   2  -7  13      254.70      249.41     31.34 o 
   2  -7  14       96.90      119.96     29.04 o 
   2  -7  15      126.97      115.10     32.66 o 
   2  -7  16       57.04       75.73     27.95 o 
   2  -7  17       14.33       16.34     50.79 o 
   2  -7  18       51.77       66.61     38.86 o 
   2  -7  19       18.99       47.68     37.03 o 
   2  -7  20       17.62       34.17     34.99 o 
   2  -7  21        9.80       27.49     41.62 o 
   2  -8  -4       55.55       68.37     39.30 o 
   2  -8  -3       94.43      123.75     34.43 o 
   2  -8  -2       75.43       77.00     42.57 o 
   2  -8  -1      131.02      124.50     39.14 o 
   2  -8   0       96.04      139.84     42.49 o 
   2  -8   1       60.54       47.69     42.09 o 
   2  -8   2       72.79       86.37     49.87 o 
   2  -8   3       53.83       62.69     34.80 o 
   2  -8   4       22.06       25.95     35.21 o 
   2  -8   5        5.23      -16.26     27.57 o 
   2  -8   6        1.46      -18.29     32.91 o 
   2  -8   7       74.74       53.63     29.83 o 
   2  -8   8       60.44       58.08     36.08 o 
   2  -8   9       19.47       57.58     25.73 o 
   2  -8  10       36.31       38.42     33.63 o 
   2  -8  11       15.28        8.37     30.77 o 
   2  -8  12       98.85      101.63     31.68 o 
   2  -8  13       13.79       38.79     34.61 o 
   2  -8  14       16.58       14.43     31.37 o 
   2  -8  15       23.98       48.38     42.99 o 
   2  -8  16        2.21      -10.46     57.10 o 
   2  -8  17       33.54       21.82     52.97 o 
   2  -9  -4        7.71        7.23     69.24 o 
   2  -9  -3       10.38       -2.05     53.25 o 
   2  -9  -2        4.55       12.85     82.15 o 
   2  -9  -1       20.27       41.24     61.17 o 
   2  -9   0       38.81       71.57     61.23 o 
   2  -9   1        2.73        9.17     49.52 o 
   2  -9   2       11.58       21.03     71.34 o 
   2  -9   3       14.77       42.34     65.49 o 
   2  -9   4        9.76       21.37     77.37 o 
   2  -9   5        6.91       24.02     74.73 o 
   2  -9   6       89.65       82.98     69.31 o 
   2  -9   7        5.30       16.42     72.96 o 
   2  -9   8       39.65        6.48     83.28 o 
   2  -9   9       28.89       31.58     52.63 o 
   2  -9  10       37.07       64.71     63.60 o 
   2  -9  11       30.88       25.60     51.30 o 
   2  -9  12        4.04       -3.28     41.10 o 
   3  -1  -6     1377.94     1467.86     27.40 o 
   3  -1  -5      359.40      400.00     17.34 o 
   3  -1  -1      203.35      191.36     13.38 o 
   3  -2 -13      410.99      437.71     19.76 o 
   3  -2 -12      323.45      300.83     16.49 o 
   3  -2 -11      377.85      353.96     16.80 o 
   3  -2 -10       81.86       83.26     13.06 o 
   3  -2  -9     2318.17     2256.20     30.68 o 
   3  -2  -8       68.23       70.89     10.81 o 
   3  -2  -7     1019.06     1122.92     23.02 o 
   3  -2  -6      268.79      316.83     15.99 o 
   3  -2  -5     3278.90     2852.71     46.85 o 
   3  -2  -4       39.49       32.41     11.16 o 
   3  -2  -3     1610.64     1411.57     25.94 o 
   3  -2  -2      531.73      590.64     13.40 o 
   3  -2  -1     2042.76     1776.18     28.32 o 
   3  -2   0      711.90      665.07     20.02 o 
   3  -2  13       27.50       28.25     22.48 o 
   3  -2  14        9.74       22.35     22.69 o 
   3  -2  15      819.27      700.95     31.85 o 
   3  -2  16       12.62       18.92     22.01 o 
   3  -2  17      386.59      346.52     28.85 o 
   3  -2  18      198.07      172.28     25.83 o 
   3  -2  19      303.98      334.67     28.48 o 
   3  -2  20       18.26       30.26     23.82 o 
   3  -2  21      315.15      258.30     28.48 o 
   3  -3 -13      788.34      777.44     21.40 o 
   3  -3 -12      665.07      649.03     19.23 o 
   3  -3 -11     1057.26      917.15     19.46 o 
   3  -3 -10      780.28      694.04     17.28 o 
   3  -3  -9      338.95      359.49     14.73 o 
   3  -3  -8      467.93      348.51     20.15 o 
   3  -3  -7      446.33      458.03     15.58 o 
   3  -3  -6      509.94      461.77     15.42 o 
   3  -3  -5      448.61      358.92     19.93 o 
   3  -3  -4      280.88      274.43     14.01 o 
   3  -3  -3     1259.90     1164.04     15.77 o 
   3  -3  -2      354.64      343.04     15.06 o 
   3  -3  -1      183.33      167.15     13.37 o 
   3  -3   0      214.00      197.27     14.55 o 
   3  -3   7      675.43      599.26     29.54 o 
   3  -3   8      723.35      603.99     32.53 o 
   3  -3   9     1220.34     1049.42     38.79 o 
   3  -3  10      911.88      783.13     35.78 o 
   3  -3  11      596.99      554.17     33.59 o 
   3  -3  12       65.13       77.54     25.77 o 
   3  -3  13      388.44      461.99     33.46 o 
   3  -3  14       49.90       61.51     25.93 o 
   3  -3  15      481.32      487.36     35.19 o 
   3  -3  16       53.24       73.19     27.47 o 
   3  -3  17      255.29      276.66     30.73 o 
   3  -3  18      204.09      155.49     29.46 o 
   3  -3  19       94.48       76.50     28.40 o 
   3  -3  20       31.81       45.31     28.48 o 
   3  -3  21      100.74      115.53     30.62 o 
   3  -3  22       43.42       84.48     31.50 o 
   3  -4 -10       14.20       12.66      6.70 o 
   3  -4  -9      941.72      712.43     17.48 o 
   3  -4  -8      703.12      547.00     16.94 o 
   3  -4  -7       15.22        4.86     11.34 o 
   3  -4  -6     1509.53     1105.15     26.05 o 
   3  -4  -5      771.45      707.45     22.74 o 
   3  -4  -4     2225.92     1846.61     20.82 o 
   3  -4  -3       88.41       78.24     11.97 o 
   3  -4  -2     2073.11     1842.39     28.37 o 
   3  -4  -1      197.10      186.82     20.58 o 
   3  -4   5       13.59       25.12     29.41 o 
   3  -4   6      479.32      531.41     36.53 o 
   3  -4   7      468.81      561.34     36.18 o 
   3  -4   8        7.80       18.78     29.92 o 
   3  -4   9      123.19      155.75     32.89 o 
   3  -4  10        6.90       17.57     31.72 o 
   3  -4  11      270.56      225.56     29.57 o 
   3  -4  12      649.12      530.01     38.81 o 
   3  -4  13      188.15      219.13     35.17 o 
   3  -4  14     1135.72      999.76     46.52 o 
   3  -4  15       89.68       76.55     28.98 o 
   3  -4  16      328.07      293.12     36.45 o 
   3  -4  17       26.23       22.37     33.75 o 
   3  -4  18      262.86      270.86     38.77 o 
   3  -4  19       17.90      -17.76     34.74 o 
   3  -4  20      254.28      232.97     38.61 o 
   3  -4  21       23.94       43.70     35.22 o 
   3  -4  22      138.50      127.65     34.38 o 
   3  -4  23       29.67       28.34     35.52 o 
   3  -4  25       36.32       14.92     51.02 o 
   3  -5  -7      238.08      182.82     11.09 o 
   3  -5  -4      306.70      235.39      9.20 o 
   3  -5  -3      110.27       61.98     17.12 o 
   3  -5  -2       70.24       62.61     13.37 o 
   3  -5   3       56.73       66.53     32.74 o 
   3  -5   4      626.45      564.41     40.86 o 
   3  -5   5      139.12      193.99     34.98 o 
   3  -5   6     1279.53     1313.70     51.07 o 
   3  -5   7       65.75      117.60     37.30 o 
   3  -5   8      536.31      510.80     43.35 o 
   3  -5   9       42.70       51.03     35.66 o 
   3  -5  10      773.77      691.60     40.03 o 
   3  -5  11       54.28       84.54     33.16 o 
   3  -5  12     1095.27     1008.18     50.12 o 
   3  -5  13       29.34       25.69     35.93 o 
   3  -5  14      213.41      215.37     38.23 o 
   3  -5  15       76.80       57.97     38.69 o 
   3  -5  16       89.65      132.37     38.93 o 
   3  -5  17        9.07       15.70     34.04 o 
   3  -5  18       48.13       65.23     33.87 o 
   3  -5  19       10.57       19.95     35.80 o 
   3  -5  20       33.37       34.33     30.71 o 
   3  -5  21       36.82       34.26     34.12 o 
   3  -5  22        5.84       26.23     34.00 o 
   3  -5  23       14.95       38.05     30.21 o 
   3  -6  -3      400.82      385.59     20.32 o 
   3  -6  -2      256.34      246.96     28.54 o 
   3  -6  -1       97.98      105.09     21.11 o 
   3  -6   0      131.89      135.49     32.18 o 
   3  -6   1      342.43      340.94     27.82 o 
   3  -6   2      105.95       99.42     21.67 o 
   3  -6   3       87.50       81.59     21.19 o 
   3  -6   4       80.04      109.91     34.99 o 
   3  -6   5      105.62      123.36     33.52 o 
   3  -6   6      242.69      247.05     42.22 o 
   3  -6   7       63.62       72.94     40.52 o 
   3  -6   8        1.92        5.56     40.13 o 
   3  -6   9      212.45      182.08     26.91 o 
   3  -6  10      115.87      115.70     26.92 o 
   3  -6  11       29.20       15.18     27.71 o 
   3  -6  12       33.47       30.83     24.95 o 
   3  -6  13       29.26       31.60     37.17 o 
   3  -6  14      159.07      136.73     31.01 o 
   3  -6  15       27.53        9.61     31.68 o 
   3  -6  16       32.56       29.26     28.07 o 
   3  -6  17      118.13       85.29     32.75 o 
   3  -6  18       12.34       15.33     34.71 o 
   3  -6  19       55.74       30.35     32.76 o 
   3  -6  20       30.27       29.69     34.64 o 
   3  -6  21       46.43       55.69     33.07 o 
   3  -7   1       64.35       77.79     41.79 o 
   3  -7   2       74.32       69.17     20.87 o 
   3  -7   3      130.78      138.47     25.46 o 
   3  -7   4       29.19       47.67     29.30 o 
   3  -7   5      172.68      157.70     23.87 o 
   3  -7   6        5.67       12.90     22.97 o 
   3  -7   7      128.98      150.47     27.77 o 
   3  -7   8       47.93       83.42     27.69 o 
   3  -7   9      208.91      227.54     29.61 o 
   3  -7  10        8.22       16.78     32.92 o 
   3  -7  11       99.11      110.25     35.75 o 
   3  -7  12       24.66       12.10     33.12 o 
   3  -7  13       53.15       60.93     36.38 o 
   3  -7  14        0.50       -1.90     43.05 o 
   3  -7  15       92.92      107.97     33.96 o 
   3  -7  16       10.05       27.38     35.31 o 
   3  -7  17       29.67       26.68     34.98 o 
   3  -7  18       28.04       20.94     30.86 o 
   3  -8   1      113.11      125.56     46.72 o 
   3  -8   2       18.31       45.73     42.23 o 
   3  -8   3       89.40       94.59     37.86 o 
   3  -8   4       75.18       84.14     36.11 o 
   3  -8   5       51.96       47.67     44.83 o 
   3  -8   6        1.57       28.64     46.46 o 
   3  -8   7       17.93       15.23     80.15 o 
   3  -8   8        7.93       23.74     29.70 o 
   3  -8   9       20.44       28.59     29.88 o 
   3  -8  10       11.37       40.69     35.28 o 
   3  -8  11       16.01       21.72     28.29 o 
   3  -8  12       16.17       26.22     30.22 o 
   3  -8  13       18.40       25.27     34.42 o 
   3  -8  14       29.55       42.43     34.20 o 
   3  -9   1        3.17        7.87     48.97 o 
   3  -9   2       27.98       67.47     47.01 o 
   3  -9   3        4.17      -11.39     45.54 o 
   3  -9   4       11.88       42.48     65.59 o 
   3  -9   5       11.42       45.61     40.83 o 
   3  -9   6       36.09       14.65     50.17 o 
   3  -9   7        2.83        7.08     98.27 o 
   3  -9   8       45.58       41.21     70.24 o 
   4  -5  16       95.54      129.63     45.23 o 
   4  -5  17       19.18       74.34     52.76 o 
   4  -5  18       71.87      114.80     51.78 o 
   4  -5  19       16.26       20.32     49.66 o 
   4  -5  20       18.24       74.90     55.29 o 
   4  -6  12       79.83       66.55     50.75 o 
   4  -6  13      104.74      161.46     58.77 o 
   4  -6  14       63.35       99.01     46.63 o 
   4  -6  15       35.03       59.30     56.28 o 
   4  -6  16       13.09       61.89     59.90 o 
   4  -6  17       49.77       84.93     59.35 o 
   4  -6  18       39.51       19.91     62.66 o 
   4  -7   6       12.82       20.00     47.70 o 
   4  -7   7      123.10       84.98     47.27 o 
   4  -7   8        3.83      -11.36     53.25 o 
   4  -7   9       97.94      138.92     57.65 o 
   4  -7  10       25.73        2.73     61.89 o 
   4  -7  11       73.83      122.54     42.49 o 
   4  -7  12       10.96       22.78     41.70 o 
   4  -7  13       28.85       52.34     47.47 o 
   4  -7  14        3.29       11.36     45.92 o 
   4  -7  15       34.36       41.46     48.55 o 
  -2   0  -4     1489.51     1634.27     24.58 o 
  -2   0  -2     2926.70     3077.56     31.68 o 
  -2   0   0     1576.31     1851.60     25.07 o 
  -2   0   2     5412.88     5614.27     42.72 o 
  -2   1  -5      790.10      842.52     13.18 o 
  -2   1  -4      486.09      529.92     10.49 o 
  -2   1  -3      362.75      367.23     11.90 o 
  -2   1  -2     1195.59     1333.80     12.47 o 
  -2  -1  -1      573.12      594.63     16.73 o 
  -2   1   0      975.16     1116.64     11.49 o 
  -2  -1   2        0.97        8.16      5.52 o 
  -2   2  -5      811.03      873.67     12.01 o 
  -2   2  -4        0.59       40.77      6.03 o 
  -2   2  -2       40.45      123.65      5.71 o 
  -2   2  -1     4242.87     4660.63     32.66 o 
  -2   3  -6      205.36      207.87      7.08 o 
  -2   3  -5     1376.15     1494.72     14.68 o 
  -2   3  -4      385.91      418.50      9.19 o 
  -2   3  -3      755.17      786.60      8.36 o 
  -2   4  -4      239.86      242.10      4.04 o 
  -1   0  -8      459.37      495.63     17.35 o 
  -1   0  -6      757.30      857.59     17.79 o 
  -1   0  -4     2735.84     2784.81     24.57 o 
  -1   0  -2     4160.85     4392.15     26.68 o 
  -1   0   0     1773.16     1953.98     12.64 o 
  -1   0   2     2859.59     3008.77     23.69 o 
  -1   0   4      114.82      135.98      8.03 o 
  -1   0   6     2828.74     3328.39     24.91 o 
  -1   1  -6      749.49      850.07     11.82 o 
  -1   1  -5     1405.74     1516.40     13.34 o 
  -1   1  -4     1155.77     1148.98     10.64 o 
  -1   1  -3     1253.87     1448.99      9.11 o 
  -1   1  -2     1561.37     1720.06      9.32 o 
  -1   1  -1       17.98       21.84      2.73 o 
  -1   1   0       33.60       38.75      3.43 o 
  -1  -1   1     2068.64     2279.22     11.98 o 
  -1  -1   2     7596.39     8140.55     20.45 o 
  -1  -1   3      236.49      269.22      5.78 o 
  -1  -1   4      447.02      498.51      9.49 o 
  -1  -1   5     3480.06     3888.44     23.50 o 
  -1  -1   6      540.87      600.42     15.74 o 
  -1  -1   7     1011.78     1193.38     21.46 o 
  -1   2  -4      696.87      778.47     10.22 o 
  -1   2  -3     1591.61     1688.11     13.94 o 
  -1  -2  -2        9.64       39.37      9.20 o 
  -1  -2  -1     2309.40     2594.65     20.70 o 
  -1  -2   0      593.78      677.95     11.77 o 
  -1  -2   1     8701.04     9574.02     38.20 o 
  -1  -2   2     5804.28     6300.98     30.67 o 
  -1  -2   3     5979.45     6611.48     41.43 o 
  -1  -2   4      806.78      923.66     10.68 o 
  -1  -2   5     1407.59     1543.99     13.55 o 
  -1  -2   6        4.13       -0.87      5.23 o 
  -1  -2   7     2764.95     3113.35     20.35 o 
  -1  -2   8      211.13      227.16     12.59 o 
  -1   3  -5      189.62      191.98      7.06 o 
  -1   3  -4       21.00       27.16      5.84 o 
  -1   3  -3     1862.18     2124.21     32.42 o 
  -1   3  -2        3.08        7.15      4.55 o 
  -1  -3  -1        5.60        7.80      7.88 o 
  -1  -3   0        2.35       19.87      9.10 o 
  -1  -3   1     1252.11     1424.69     23.35 o 
  -1  -3   2       20.88       16.59      7.60 o 
  -1  -3   3       59.30       88.42     10.03 o 
  -1  -3   4       42.83       60.19      9.54 o 
  -1  -3   5      855.18      964.22     19.03 o 
  -1   4  -6      668.75      680.72      6.56 o 
  -1   4  -5       12.41       10.36      5.30 o 
  -1   4  -3      214.49      213.03      6.46 o 
  -1   4  -2     1378.92     1405.09     16.84 o 
  -1   4  -1      567.76      578.45     13.64 o 
  -1   5  -9       18.06       22.88      4.19 o 
  -1   5  -8      348.96      376.67      8.74 o 
  -1   5  -7        0.65        0.45      5.67 o 
  -1   5  -6      810.09      802.72      8.14 o 
  -1   5  -5      279.60      271.39      8.68 o 
  -1   5  -4      187.66      174.22      5.90 o 
  -1   5  -3        3.06        2.92      6.14 o 
  -1   5  -2       29.26       39.51      8.41 o 
  -1   5  -1       76.59       71.92      9.93 o 
  -1   6  -9        0.33        1.25      5.85 o 
  -1   6  -8       21.48       19.07      7.37 o 
  -1   6  -7        3.03        1.75      7.93 o 
  -1   6  -6      149.08      131.03      5.58 o 
  -1   6  -4      214.88      202.48      8.34 o 
  -1   6  -3       45.31       53.06      8.62 o 
  -1   6  -2       15.04       24.21     10.22 o 
  -1   6  -1      300.73      313.40     14.74 o 
  -1   7  -3       92.68       94.61     10.81 o 
  -1   7  -2       24.37       10.75     11.46 o 
   1   0  -6     2828.74     3140.56     35.27 o 
   1   0  -4      114.82      135.42      5.48 o 
   1   0  -2     2859.59     2994.06     23.82 o 
   1   0   0     1773.16     1958.25     10.25 o 
   1   0   2     4160.85     4385.20     19.12 o 
   1   0   4     2735.84     2773.71     23.96 o 
   1   1 -10      685.98      734.36     23.23 o 
   1   1  -9     1807.15     1936.41     31.46 o 
   1   1  -8       90.61       79.86     12.94 o 
   1   1  -7     1011.78     1137.82     23.07 o 
   1   1  -6      540.87      606.04     16.28 o 
   1   1  -5     3480.06     3939.02     34.09 o 
   1   1  -4      447.02      508.47      9.74 o 
   1   1  -3      236.49      259.49      6.31 o 
   1   1  -2     7596.39     8213.11     24.00 o 
   1   1  -1     2068.64     2299.89     10.97 o 
   1   1   0       33.60       41.27      3.11 o 
   1  -1   1       17.98       37.01      3.46 o 
   1  -1   2     1561.37     1721.31     13.05 o 
   1  -1   3     1253.87     1495.41      9.20 o 
   1   1   4     1155.77     1185.92      8.55 o 
   1  -1   5     1405.74     1562.32     15.51 o 
   1  -1   6      749.49      813.96     12.92 o 
   1   2  -8      211.13      238.08     13.71 o 
   1   2  -7     2764.95     3050.60     34.44 o 
   1   2  -6        4.13        7.49      8.64 o 
   1   2  -5     1407.59     1506.34     23.34 o 
   1   2  -4      806.78      926.66     11.22 o 
   1   2  -3     5979.45     6330.78     26.20 o 
   1   2  -2     5804.28     6068.46     25.93 o 
   1   2  -1     8701.04     9332.26     37.67 o 
   1   2   0      593.78      688.24     12.07 o 
   1   2   1     2309.40     2640.89     20.97 o 
   1   2   2        9.64       47.43      6.85 o 
   1   2   3     1591.61     1783.49     18.38 o 
   1   2   4      696.87      737.94     19.46 o 
   1  -2   5      571.08      596.83     10.62 o 
   1  -2   6      150.90      175.28      3.93 o 
   1  -2   7      234.98      243.56      4.05 o 
   1   3 -11      552.92      611.13     23.16 o 
   1   3 -10      105.08      155.00     16.46 o 
   1   3  -9     1322.62     1469.73     13.29 o 
   1   3  -7      677.70      775.52     21.43 o 
   1   3  -6        3.37       10.29     11.59 o 
   1   3  -5      855.18      934.20     12.08 o 
   1   3  -4       42.83       51.03      6.14 o 
   1   3  -3       59.30       64.37      6.36 o 
   1   3  -2       20.88       27.75     10.08 o 
   1   3  -1     1252.11     1354.81     22.78 o 
   1   3   0        2.35       13.29      9.66 o 
   1   3   1        5.60       -0.51     11.62 o 
   1   3   2        3.08        7.47     12.44 o 
   1   3   3     1862.18     1917.16     30.43 o 
   1  -3   9     1001.65     1024.40      7.57 o 
   1   4 -11       58.86       59.92      6.84 o 
   1   4 -10       34.08       44.51      7.74 o 
   1   4  -9      115.55      119.41      9.02 o 
   1   4  -7      244.21      266.90     17.28 o 
   1   4  -6      510.17      549.60     12.15 o 
   1   4  -5      596.59      630.32     13.73 o 
   1   4  -4     1834.90     1829.54     17.21 o 
   1   4  -3      201.06      230.63     11.79 o 
   1   4  -1        3.56       12.89     12.80 o 
   1   4   0      672.78      657.95     20.93 o 
   1   5 -11       51.86      105.18     18.65 o 
   1   5  -6       75.09       65.33      8.72 o 
   1   5  -5       85.15       91.41      8.13 o 
   1   5  -4       75.18       75.40     14.58 o 
   1   6  -8       40.69       46.49     19.11 o 
   1   6  -4      120.26       93.24     16.85 o 
   2   0   0     1576.31     1823.91     24.44 o 
   2   0   2     2926.70     3113.72     32.11 o 
   2   1  -4       23.10       29.16      9.82 o 
   2   1  -3      437.03      531.13     17.76 o 
   2   1  -1       33.86       79.33     13.06 o 
   2   1   0      975.16     1098.70     21.95 o 
   2   2 -11       24.45       23.24      4.74 o 
   2   2  -3     3731.87     3998.17     30.21 o 
   2   2  -2       73.72      255.57     16.92 o 
   2   2   1     4242.86     4537.03     45.71 o 
   2   3  -5      947.43     1037.51     26.31 o 
   2   3  -3        0.18      -10.05     14.38 o 
   2   5 -13       34.22       43.93      7.88 o 
   4   0 -10      256.65      279.81     28.18 o 
   4   0  -6      330.06      406.82     28.30 o 
   4   0  -2     1359.97     1409.50     36.05 o 
   4   1 -15      125.52      144.67     30.48 o 
   4   1  -8        1.08      147.51     28.64 o 
   4  -1  -7      112.98      144.25     22.06 o 
   4   1  -6        9.77       32.27     20.25 o 
   4   1  -5       10.60       41.96     24.54 o 
   4   1  -1      223.31      273.83     15.59 o 
   4   1   0       99.22      113.70     22.48 o 
   4   1   1      175.31      209.40     25.33 o 
   4   1   3      252.89      263.95     23.91 o 
   4   2 -15        1.20       54.52     31.62 o 
   4   2  -9      450.60      490.44     34.57 o 
   4   2  -6       53.29       60.09     27.10 o 
   4   2  -3      500.80      597.79     29.09 o 
   4   2  -2      105.19      108.18     26.38 o 
   4   2   0        9.77       46.17     23.44 o 
   4   2   3      125.94      509.98     31.09 o 
   4   3 -18       48.18       55.07     31.96 o 
   4   3 -13       78.29      124.04     30.45 o 
   4   3 -11      423.71      579.32     34.53 o 
   4   3  -8      125.78      114.32     28.76 o 
   4   3  -5       32.88      188.62     28.33 o 
   4   3  -2       37.73      108.54     29.27 o 
   4   3   0       78.32       79.15     24.06 o 
   4   3   2       51.58       45.48     23.09 o 
   4   4 -16        3.16       20.20     32.91 o 
   4   4 -14       61.00      116.97     34.31 o 
   4   4 -12       21.28       16.38     29.16 o 
   4   4  -7       16.14       34.67     29.31 o 
   4   4  -5       55.74       60.26     18.08 o 
   4   4  -3       62.59       74.97     24.85 o 
   4   4  -2       75.77      126.00     19.95 o 
   4   4   0      140.57      194.70     30.18 o 
   4   5 -15        8.52       34.45     30.92 o 
   4   5 -13       95.18      118.41     30.74 o 
                                                 
